# Supplementary material for: Characterization of the Leaf Microbiome from Whole-Genome Sequencing Data of the 3000 Rice Genomes Project
Source: Rice (N Y). 2020 Oct 9;13:72. doi: 10.1186/s12284-020-00432-1 (PMC7547056; doi:10.1186/s12284-020-00432-1)
Supplement: Supplementary file 3 — Additional file 3: Table S1. List of 3 K-RGP rice accessions with number of reads that did not map to the rice genomes (unmapped reads). Table S2. Phyla and genera composition of the 3 K RGP microbiome. Table S3. Significant genera that contribute to the differences between accessions grown in China and accessions grown in Philippines. Table S4. Quantitative PCR validation of metagenomic analysis using 17 rice accessions from the 3 K-RGP project. The table indicate the genera used for the experiments, followed by the primer sequences, the reference for the primers, the qPCR results (delta Ct and standard deviation). Then the list of the 17 accessions and their groups are indicated. Table S5. Co-abundance network values for the most abundant genera in the 3KRGP microbiome. Table S6. Co-abundance network modules with the most connected microbes. Table S7. Metabolic pathways predicted by Vikodak based on KEGG levels 1 and 3. Table S8. Significant signals from the genome wide association analysis (GWAS). Table S9. Description of haplotype blocks for each significant SNP, number of associated candidate genes and the QTLs that match to the same region. [file 12284_2020_432_MOESM3_ESM.xls]

## Sheet: S1
table S1. List of 3K-RGP rice accessions with number of reads that did not map to the rice genomes (unmapped reads). The reads were subjected to taxonomic classification with the software Kraken (Kraken output) and were quantified with the software Bracken to Phylum and Genera (Bracken output). The growing location for each accession is also listed.
Accessions	Total reads	Unmapped reads	Unmapped reads	Kraken Output	Bracken Output (Phylum)	Bracken Output (Genus)	Accession passport			Diversity values
		No. paired-end reads	percentage	No. paired-end reads	No. paired-end reads	No. paired-end reads	Variety	Subgroup	Growing location	Shannon index	gene count
B001	135930726	622503	0.00457956	566774	566662	565297	Japonica	temp	CHINA	1.59492	224
B002	72512006	302718	0.00417473	274216	274055	272131	Japonica	temp	CHINA	4.44478	236
B003	81399512	79391	0.000975325	45952	45845	44413	Japonica	japx	CHINA	4.42352	213
B004	107564762	93435	0.000868639	68787	68711	67481	Japonica	temp	CHINA	3.32294	195
B005	84677346	381756	0.00450836	349265	349153	347099	Japonica	temp	CHINA	4.39671	235
B006	85337127	93434	0.00109488	18872	18783	17098	Indica	indx	CHINA	4.58549	213
B007	78214196	115692	0.00147917	48918	48797	46837	Indica	indx	CHINA	4.20655	235
B008	74013411	28421	0.000383998	11380	11318	10021	Japonica	temp	CHINA	3.9087	147
B009	79536485	153512	0.00193008	79171	79067	77470	Indica	ind1A	CHINA	3.38828	231
B010	89185421	124320	0.00139395	42240	42105	40582	Indica	ind1A	CHINA	4.28413	228
B011	94047168	128381	0.00136507	48910	48798	47271	Indica	indx	CHINA	3.64854	220
B012	123100405	274448	0.00222946	169572	169440	167587	Indica	ind2	CHINA	4.22771	237
B013	63645950	71736	0.00112711	22732	22663	21103	Indica	indx	CHINA	4.11398	210
B014	92030778	18075659	0.196409	17795960	17795871	17793168	Japonica	temp	CHINA	0.119042	201
B015	114175523	190176	0.00166565	88383	88282	86820	Indica	ind1A	CHINA	2.29713	220
B016	95355063	54066	0.000566997	19663	19593	18153	Japonica	temp	CHINA	3.36038	173
B017	89145599	49435	0.000554542	23182	23111	21681	Japonica	temp	CHINA	3.55318	175
B018	109415320	88872	0.000812245	32712	32563	30873	Japonica	trop	CHINA	4.69554	227
B019	67351110	93642	0.00139036	32132	32048	30377	Indica	indx	CHINA	4.6207	227
B020	65209957	207027	0.00317478	152257	152139	150716	Admix	admix	CHINA	3.9844	231
B021	70471983	193721	0.00274891	130722	130622	129117	Indica	indx	CHINA	3.78061	233
B023	81990431	187394	0.00228556	151235	151111	149028	Japonica	temp	CHINA	4.29739	237
B024	70047174	145229	0.0020733	86806	86732	85256	Indica	ind1A	CHINA	3.83626	224
B025	60278766	239678	0.00397616	191932	191792	190010	Japonica	trop	CHINA	3.99566	237
B026	116720844	855186	0.00732676	689505	689325	687057	Indica	indx	CHINA	3.23793	237
B027	84880251	115257	0.00135788	36865	36749	35183	Indica	ind3	CHINA	4.58169	229
B028	72961965	815920	0.0111828	719491	719196	715933	Indica	indx	CHINA	4.13215	236
B029	41672484	98892	0.00237308	57485	57415	55989	Indica	ind1B	CHINA	3.80601	196
B030	32480151	47306	0.00145646	18066	17995	16630	Indica	indx	CHINA	3.2803	138
B031	74869101	164247	0.00219379	92876	92775	91322	Indica	ind2	CHINA	4.33878	220
B032	77406851	214435	0.00277023	142359	142253	140563	Indica	ind1B	CHINA	4.25974	232
B033	81531357	177287	0.00217446	103486	103389	101896	Indica	ind1B	CHINA	4.31801	229
B034	83808642	223774	0.00267006	193495	193399	191600	Japonica	temp	CHINA	4.21442	217
B035	41535775	59263	0.00142679	22329	22229	20713	Indica	indx	CHINA	4.13746	197
B036	85593974	127105	0.00148498	93010	92913	91478	Japonica	japx	CHINA	3.86721	221
B037	47019745	77670	0.00165186	55395	55307	53676	Japonica	trop	CHINA	4.12653	226
B038	66265333	148492	0.00224087	124066	123982	122449	Japonica	temp	CHINA	2.74204	216
B039	106393763	167538	0.0015747	80705	80617	78967	Indica	indx	CHINA	3.96947	235
B040	107107440	299825	0.00279929	176366	176216	174678	Indica	indx	CHINA	3.44533	236
B043	73754930	64521	0.000874803	35822	35751	34207	Japonica	trop	CHINA	4.19073	199
B044	51035520	56966	0.0011162	19857	19808	18308	Indica	indx	CHINA	3.97195	194
B045	101887713	851726	0.00835946	757783	757573	755419	Japonica	temp	CHINA	3.75669	237
B046	95779234	231722	0.00241933	199398	199229	197542	Japonica	temp	CHINA	4.28665	234
B047	57306642	337017	0.00588094	301323	301192	299719	Japonica	temp	CHINA	3.72045	232
B048	46870946	49398	0.00105392	9178	9125	7790	Indica	ind1B	CHINA	4.29626	148
B049	76252801	67094	0.000879889	15052	14958	13258	Aus	aus	CHINA	4.41771	186
B051	71874201	156272	0.00217424	95857	95771	94117	Indica	indx	CHINA	4.40446	225
B052	95975073	1260772	0.0131365	1099336	1099037	1094720	Indica	ind2	CHINA	4.02526	237
B053	74325296	408596	0.0054974	360900	360765	359148	Japonica	trop	CHINA	4.04245	234
B054	59170679	119460	0.00201891	94312	94219	92798	Japonica	trop	CHINA	3.10612	217
B055	62080681	927194	0.0149353	851872	851709	848148	Japonica	temp	CHINA	4.06131	237
B056	71149631	192467	0.0027051	155531	155360	153986	Japonica	temp	CHINA	4.02707	232
B057	51547272	30302	0.000587849	12631	12546	11032	Japonica	temp	CHINA	3.58735	136
B058	63219599	233683	0.00369637	170658	170552	168898	Indica	ind1B	CHINA	4.24024	228
B059	79687308	258927	0.00324929	155792	155679	154231	Indica	ind1A	CHINA	3.06309	227
B060	53154864	71613	0.00134725	27837	27729	26148	Indica	ind1A	CHINA	4.13799	210
B061	96384289	121465	0.00126022	41857	41747	40280	Indica	ind1A	CHINA	3.71376	217
B062	68490241	147721	0.00215682	87938	87860	86375	Indica	ind1A	CHINA	4.01466	226
B063	48924559	314215	0.00642244	258139	258064	256686	Indica	ind1A	CHINA	3.46977	228
B064	73678024	83488	0.00113315	23016	22881	21242	Indica	indx	CHINA	4.36939	210
B065	67832623	105703	0.00155829	49378	49278	47892	Indica	indx	CHINA	4.36974	216
B066	90992382	84916	0.000933221	56765	56671	55186	Japonica	temp	CHINA	3.25698	217
B067	59434089	242533	0.00408071	183560	183394	181712	Indica	ind1A	CHINA	4.17984	230
B068	68446130	28530	0.000416824	10906	10830	9609	Japonica	temp	CHINA	4.26693	161
B069	64295477	50266	0.000781797	26443	26364	24884	Japonica	japx	CHINA	3.93928	196
B070	101699716	327838	0.00322359	285334	285215	282887	Japonica	japx	CHINA	4.30148	235
B071	64561587	49659	0.000769173	31073	31004	29636	Japonica	temp	CHINA	4.12424	201
B072	41093944	83655	0.0020357	49165	49085	47636	Indica	ind1A	CHINA	3.94752	213
B073	110174805	313986	0.00284989	197504	197283	195566	Indica	indx	CHINA	3.51852	237
B074	91393991	209577	0.00229312	127071	126934	125382	Indica	ind1A	CHINA	4.0125	231
B075	43481595	693787	0.0159559	630828	630736	629134	Indica	indx	CHINA	1.96694	231
B076	84944256	92634	0.00109053	23337	23251	21702	Indica	indx	CHINA	4.31812	210
B077	61365120	94048	0.0015326	66918	66877	65202	Japonica	temp	CHINA	4.46975	234
B079	88372997	337875	0.00382328	253953	253882	252487	Indica	ind1A	CHINA	2.97516	235
B081	104087363	146012	0.00140278	40650	40513	39074	Indica	ind1A	CHINA	4.13781	214
B082	61521696	199566	0.00324383	141327	141218	139614	Indica	indx	CHINA	4.16849	232
B083	68544475	198489	0.00289577	126433	126349	124920	Indica	ind1A	CHINA	2.27584	206
B084	71548292	163489	0.00228502	125001	124874	123273	Admix	admix	CHINA	4.13812	216
B085	59899430	264623	0.00441779	206714	206556	204909	Indica	ind1A	CHINA	4.19278	232
B086	74749193	90784	0.00121451	26939	26814	25255	Admix	admix	CHINA	3.27584	189
B087	28400270	61373	0.002161	32761	32689	30809	Indica	ind2	CHINA	4.48443	230
B088	44826260	80715	0.00180062	41749	41651	40034	Indica	indx	CHINA	4.19963	224
B089	81265120	187386	0.00230586	114493	114322	112642	Indica	indx	CHINA	4.54555	234
B090	80138207	386785	0.00482647	297015	296835	294875	Indica	indx	CHINA	4.14742	236
B091	83164470	314498	0.00378164	227799	227649	225816	Indica	indx	CHINA	4.30104	234
B092	77797284	100289	0.00128911	31914	31811	30223	Indica	ind1A	CHINA	4.49084	222
B093	44543804	87087	0.00195509	43339	43246	41718	Indica	ind1A	CHINA	3.91041	203
B094	98855483	136858	0.00138442	39383	39307	37676	Indica	ind1A	CHINA	4.33858	230
B095	86470885	221116	0.00255712	130616	130516	129113	Indica	indx	CHINA	2.74447	233
B096	79192744	148837	0.00187943	86589	86532	84894	Indica	indx	CHINA	3.83699	230
B097	125903582	396300	0.00314765	244241	243961	242120	Indica	indx	CHINA	4.29284	237
B100	83483806	48061	0.000575692	20804	20746	19319	Japonica	temp	CHINA	4.42267	191
B101	52881081	85895	0.0016243	54540	54497	52815	Japonica	temp	CHINA	4.76691	236
B102	55301025	82340	0.00148894	58020	57937	56406	Japonica	temp	CHINA	4.19436	226
B103	70988575	136324	0.00192037	105334	105252	103746	Japonica	temp	CHINA	3.68548	209
B104	66766064	77665	0.00116324	19253	19147	17594	Indica	ind1A	CHINA	4.3282	208
B105	70729498	113517	0.00160495	62076	62002	60481	Indica	indx	CHINA	4.21106	219
B106	61214067	131326	0.00214536	82130	81991	80546	Indica	indx	CHINA	4.2796	230
B107	88915697	138242	0.00155475	67340	67222	65802	Indica	indx	CHINA	4.16928	230
B108	64409774	401932	0.00624023	329915	329754	327685	Indica	indx	CHINA	4.31623	236
B109	70052400	129816	0.00185313	88804	88658	87130	Japonica	japx	CHINA	4.07118	226
B110	63722514	178388	0.00279945	155590	155444	153924	Japonica	temp	CHINA	4.19485	230
B111	83932636	1593626	0.018987	1499998	1499821	1495988	Japonica	temp	CHINA	3.43974	237
B112	48762265	63568	0.00130363	25542	25469	24030	Indica	ind1A	CHINA	4.34067	197
B113	85655118	90101	0.0010519	26140	26044	24500	Indica	indx	CHINA	4.63586	212
B114	69788401	731230	0.0104778	620303	620139	618023	Indica	ind1A	CHINA	4.03545	237
B115	74921486	140810	0.00187943	77806	77709	76246	Indica	ind1A	CHINA	3.99912	211
B116	90705815	128209	0.00141346	56888	56820	55375	Indica	indx	CHINA	3.90807	223
B117	32585455	30926	0.000949074	22944	22900	21574	Japonica	temp	CHINA	3.24129	170
B118	64698868	77163	0.00119265	30277	30206	28239	Indica	indx	CHINA	4.42485	232
B119	63462014	184207	0.00290263	112736	112647	111156	Indica	ind1A	CHINA	3.77775	227
B120	34031361	71752	0.00210841	45315	45256	43751	Indica	indx	CHINA	3.83366	210
B121	70605018	173863	0.00246247	111360	111268	109735	Indica	ind1A	CHINA	4.28943	220
B122	53173578	22902	0.000430703	13711	13649	12482	Japonica	temp	CHINA	4.05304	153
B123	86247914	131251	0.00152179	64074	63964	62452	Indica	indx	CHINA	3.95794	224
B124	73516968	157986	0.00214897	129415	129346	127993	Japonica	temp	CHINA	3.68835	206
B125	100023512	170580	0.0017054	88688	88571	87115	Indica	indx	CHINA	4.31093	210
B126	54966148	523102	0.0095168	459047	458875	456324	Indica	ind1A	CHINA	4.04733	236
B127	61020030	119584	0.00195975	70086	70018	68477	Indica	ind1A	CHINA	4.11739	213
B128	54775200	57908	0.00105719	21098	20994	19701	Indica	indx	CHINA	2.98295	162
B129	80632406	144538	0.00179255	80269	80122	78691	Indica	indx	CHINA	3.40713	219
B130	70835047	82507	0.00116478	28008	27909	26518	Indica	ind1A	CHINA	4.24519	207
B131	71304571	149047	0.00209029	89895	89807	88430	Indica	indx	CHINA	4.06225	217
B132	48510731	50404	0.00103903	16600	16510	14957	Indica	indx	CHINA	4.2164	193
B133	62640264	203288	0.00324532	138206	138100	136084	Indica	indx	CHINA	4.46626	237
B134	55539282	34705	0.000624873	15982	15888	14342	Japonica	subtrop	CHINA	4.11737	180
B135	64780800	87071	0.00134409	39438	39351	37663	Indica	indx	CHINA	4.30045	205
B136	55624351	95190	0.0017113	77083	77013	75516	Japonica	japx	CHINA	3.902	209
B137	35791961	33981	0.000949403	10152	10085	8562	Indica	indx	CHINA	4.25751	151
B138	39693455	36017	0.000907379	9531	9459	8031	Indica	indx	CHINA	4.08107	143
B139	83882924	116072	0.00138374	51462	51362	49770	Indica	indx	CHINA	4.26887	222
B140	71169671	81712	0.00114813	28286	28183	26512	Indica	ind1A	CHINA	3.85627	220
B141	48465821	321285	0.0066291	281742	281626	280084	Admix	admix	CHINA	3.9375	235
B142	51705433	335313	0.00648506	296825	296644	294808	Admix	admix	CHINA	4.15919	235
B143	79719791	70987	0.000890456	33383	33266	31621	Japonica	temp	CHINA	3.98925	206
B144	26802529	25216	0.000940807	15600	15509	13980	Japonica	japx	CHINA	4.00755	166
B145	42960946	77382	0.00180122	46502	46408	45018	Indica	indx	CHINA	4.45204	209
B146	32869286	48458	0.00147426	18527	18445	17261	Indica	ind1B	CHINA	2.99052	140
B147	65217335	78064	0.00119698	25697	25562	24045	Indica	ind1A	CHINA	4.22923	215
B148	50236332	93048	0.00185221	76033	75957	74484	Japonica	japx	CHINA	3.88934	210
B149	99138156	275190	0.00277582	176447	176263	174458	Indica	ind1A	CHINA	3.81761	237
B150	72185348	209295	0.00289941	154057	153973	152155	Indica	ind1A	CHINA	3.79867	216
B151	52846853	124040	0.00234716	79579	79503	78092	Indica	ind1A	CHINA	3.99687	224
B152	72441131	180546	0.00249231	150895	150841	149290	Japonica	temp	CHINA	3.7844	226
B153	48901109	853725	0.0174582	769983	769638	766828	Indica	indx	CHINA	4.21922	236
B154	65633057	82273	0.00125353	64655	64590	63169	Japonica	temp	CHINA	4.11656	199
B155	49675538	55048	0.00110815	14351	14285	12871	Indica	indx	CHINA	4.26167	162
B156	67589783	65379	0.000967291	9797	9746	8438	Indica	ind1A	CHINA	3.95364	140
B157	112562185	192532	0.00171045	99220	99094	97128	Indica	ind1A	CHINA	4.51528	236
B158	77795858	227287	0.00292158	182732	182634	180810	Admix	admix	CHINA	4.19854	211
B159	67261408	249099	0.00370345	186712	186625	185200	Indica	indx	CHINA	1.53005	211
B160	106977003	84954	0.000794133	60121	60066	58589	Japonica	temp	CHINA	4.07252	200
B161	69131095	239260	0.00346096	212161	212042	210061	Japonica	temp	CHINA	4.44935	235
B162	109085172	102556	0.000940146	72497	72367	71010	Japonica	temp	CHINA	3.42403	215
B163	77884421	174837	0.00224483	105821	105729	104268	Indica	ind1A	CHINA	4.10664	219
B164	83653189	117461	0.00140414	49690	49559	48057	Aus	aus	CHINA	4.18133	206
B165	47056987	71213	0.00151334	35264	35174	33570	Indica	indx	CHINA	4.49019	226
B166	20003955	13631	0.000681415	8305	8259	7153	Japonica	temp	CHINA	2.97447	79
B167	92129799	70531	0.000765561	46801	46699	45332	Japonica	temp	CHINA	4.01517	205
B168	57923078	28702	0.000495519	11683	11623	10181	Japonica	temp	CHINA	4.14509	154
B169	40912235	31222	0.000763146	21891	21832	20396	Japonica	temp	CHINA	3.55976	147
B170	58886839	25490	0.000432864	11044	10969	9715	Japonica	temp	CHINA	3.7573	135
B171	53427786	19274	0.000360749	6570	6531	5433	Japonica	temp	CHINA	3.50475	83
B173	62143586	65740	0.00105787	24213	24140	22623	Admix	admix	CHINA	4.35961	223
B176	85293306	84498	0.000990676	21557	21449	19975	Indica	indx	CHINA	4.23734	208
B179	58200648	85606	0.00147088	68544	68467	66974	Japonica	temp	CHINA	2.87159	199
B180	59043038	63202	0.00107044	15731	15605	13948	Indica	indx	CHINA	4.4041	199
B181	22850056	24348	0.00106556	7442	7372	6042	Indica	ind1A	CHINA	3.57414	96
B182	119320403	182789	0.00153192	146938	146830	145463	Japonica	temp	CHINA	3.46232	216
B183	96742419	48934	0.000505817	19636	19572	18035	Japonica	temp	CHINA	3.67199	161
B184	40637893	51149	0.00125865	15405	15328	13666	Indica	indx	CHINA	3.79201	150
B185	26318503	29355	0.00111537	7448	7372	6024	Indica	indx	CHINA	3.88008	109
B187	34822763	38454	0.00110428	9131	9057	7586	Indica	indx	CHINA	3.9482	130
B188	47455405	33766	0.000711531	13223	13154	11942	Japonica	trop	CHINA	3.64677	133
B189	50928390	37547	0.000737251	15936	15873	14268	Japonica	trop	CHINA	4.2431	179
B190	105488240	90984	0.000862504	37548	37471	36068	Japonica	trop	CHINA	3.24088	196
B191	97549343	93098	0.000954368	47647	47561	45991	Japonica	trop	CHINA	3.04894	202
B192	71342718	68424	0.000959089	21300	21226	19559	Admix	admix	CHINA	3.46048	175
B193	41602277	49122	0.00118075	15808	15736	14146	Indica	indx	CHINA	4.02562	173
B194	40089064	54202	0.00135204	20240	20151	18584	Indica	ind1B	CHINA	4.07067	205
B195	50446692	49980	0.000990749	10347	10280	8753	Indica	indx	CHINA	3.9626	139
B196	76256052	66822	0.000876285	30872	30797	29408	Japonica	trop	CHINA	3.23098	176
B197	97112257	230069	0.0023691	129132	129029	127508	Indica	ind1A	CHINA	3.60733	226
B198	40355827	49742	0.00123259	11278	11201	9843	Indica	ind1A	CHINA	3.2548	105
B199	39500362	24006	0.000607741	9168	9116	7817	Japonica	temp	CHINA	4.00023	123
B200	40481957	76255	0.00188368	36871	36785	35422	Indica	ind1B	CHINA	1.85847	132
B201	43958309	59548	0.00135465	21154	21083	19668	Indica	ind1B	CHINA	3.2871	163
B202	30517931	57871	0.0018963	32639	32572	31083	Indica	indx	CHINA	3.34436	191
B203	20134259	24667	0.00122513	6064	5992	4704	Indica	indx	CHINA	3.6346	82
B204	132817760	171144	0.00128856	117638	117543	116002	Japonica	temp	CHINA	3.87423	230
B205	70117405	65023	0.000927345	31630	31365	29787	Japonica	japx	CHINA	3.7061	196
B207	36617681	48953	0.00133687	17382	17318	15623	Indica	indx	CHINA	4.35214	196
B208	143953796	183140	0.00127221	44795	44696	43261	Indica	ind1A	CHINA	3.56396	214
B210	127746757	166134	0.00130049	38228	38041	36295	Indica	ind1A	CHINA	3.21611	216
B212	117281663	112409	0.000958453	47069	46964	45414	Japonica	temp	CHINA	3.59169	221
B213	41880791	66944	0.00159844	27650	27576	26087	Indica	ind1A	CHINA	2.52669	149
B214	138325541	194860	0.00140871	65230	65113	63590	Indica	ind1B	CHINA	3.99718	231
B215	72835991	36066	0.000495167	12047	11972	10508	Japonica	temp	CHINA	4.05471	156
B216	106687518	146874	0.00137667	42202	42054	40503	Indica	ind1A	CHINA	3.57931	210
B217	93021941	111556	0.00119924	35253	35147	33507	Indica	ind1B	CHINA	3.41782	195
B218	79703357	52003	0.000652457	28107	28050	26606	Japonica	temp	CHINA	3.86249	184
B219	57528439	97365	0.00169247	52149	52057	50646	Indica	indx	CHINA	4.53197	233
B221	108215020	117884	0.00108935	23456	23356	21892	Indica	ind1A	CHINA	3.26818	180
B222	71509709	91792	0.00128363	20224	20090	18543	Indica	ind1A	CHINA	3.30963	168
B223	63879339	51219	0.000801809	27360	27292	25711	Japonica	temp	CHINA	2.87217	165
B224	62927112	77542	0.00123225	21564	21454	19994	Indica	ind1A	CHINA	3.40713	167
B225	85808620	66989	0.000780679	38483	38381	37023	Japonica	temp	CHINA	3.89907	205
B226	92262390	228352	0.00247503	193079	192999	191559	Japonica	temp	CHINA	3.39422	224
B227	40640737	44415	0.00109287	10769	10665	9155	Indica	indx	CHINA	4.06763	144
B228	69190053	39510	0.000571036	13852	13782	12591	Japonica	japx	CHINA	3.71367	156
B229	92558283	172617	0.00186495	90553	90337	88603	Indica	indx	CHINA	2.29477	207
B230	78766856	52494	0.000666448	24406	24229	22810	Japonica	japx	CHINA	3.04531	165
B231	48850624	52351	0.00107165	15395	15313	13880	Indica	indx	CHINA	3.35989	159
B232	68013933	122126	0.0017956	64446	64353	62819	Indica	ind1B	CHINA	1.99079	172
B233	66568584	68899	0.00103501	13300	13239	11728	Indica	indx	CHINA	3.94467	155
B234	62362801	79604	0.00127647	21637	21534	20108	Indica	ind1A	CHINA	3.93166	185
B235	89497765	75230	0.00084058	46055	45973	44630	Japonica	temp	CHINA	2.18701	125
B236	84535673	200957	0.00237719	173839	173731	172205	Japonica	temp	CHINA	2.01686	194
B238	45329350	47371	0.00104504	13746	13637	12152	Indica	indx	CHINA	3.97336	168
B239	34738510	54327	0.00156388	17857	17791	16435	Indica	ind1A	CHINA	2.69695	131
B240	62706076	30357	0.000484116	14327	14279	12905	Japonica	temp	CHINA	3.80945	161
B241	79854342	76017	0.000951946	43471	43374	41809	Japonica	subtrop	CHINA	4.5948	227
B242	41819711	51204	0.0012244	16694	16626	15222	Indica	indx	CHINA	3.03935	131
B243	80005253	90294	0.0011286	29385	29280	27872	Aus	aus	CHINA	3.04084	177
B244	37589599	48567	0.00129203	20503	20430	18906	Indica	ind1A	CHINA	4.28342	193
B245	67593512	62260	0.000921094	37171	37096	35606	Japonica	subtrop	CHINA	4.02884	206
B246	63018018	79325	0.00125877	25767	25645	23946	Indica	indx	CHINA	3.94297	204
B247	88039828	102461	0.0011638	26305	26116	24458	Indica	indx	CHINA	3.31551	173
B248	49079226	64359	0.00131133	26570	26496	24896	Indica	ind1A	CHINA	4.16048	203
B249	78158249	246133	0.00314916	181827	181629	180136	Indica	ind1A	CHINA	3.8288	234
B250	106107619	67389	0.0006351	38887	38772	37326	Japonica	temp	CHINA	3.89872	205
B252	73554426	113333	0.0015408	55685	55597	54034	Indica	indx	CHINA	3.83838	220
B253	140887501	603954	0.00428678	487060	486706	484766	Indica	indx	CHINA	3.62246	237
B254	93050273	235864	0.0025348	159754	159610	158154	Indica	indx	CHINA	3.5714	234
B255	41245998	66440	0.00161082	33090	33005	31496	Indica	indx	CHINA	3.8255	198
B258	81409862	104372	0.00128206	76802	76642	75238	Japonica	temp	CHINA	3.7835	218
B259	72416400	121369	0.00167599	58822	58713	57342	Indica	ind1A	CHINA	4.27254	221
B260	39915734	51612	0.00129302	20638	20568	19098	Indica	ind1A	CHINA	4.01985	194
B261	115727739	220172	0.0019025	118124	118012	116582	Indica	ind1A	CHINA	4.16468	231
B263	50181736	44863	0.000894011	34514	34427	33096	Japonica	temp	CHINA	3.88221	193
B264	146321711	191207	0.00130676	72461	72343	70746	Indica	ind1A	CHINA	3.42518	229
B265	164140468	182264	0.00111041	49063	48939	47226	Indica	indx	CHINA	3.83822	230
B266	75349536	57764	0.000766614	27297	27238	25578	Japonica	subtrop	CHINA	4.21235	207
B267	59342998	101584	0.00171181	52192	52100	50752	Indica	indx	CHINA	3.40093	193
B268	56370654	63642	0.00112899	19232	19136	17508	Indica	indx	CHINA	4.01947	198
B269	143892845	163328	0.00113507	123776	123718	122282	Japonica	temp	CHINA	2.17982	198
CX10	117686616	141083	0.0011988	19455	19308	112783	Indica	ind1A	CHINA	4.8527	237
CX100	87352406	187962	0.00215177	115587	115484	20157	Indica	ind1B	CHINA	4.40027	208
CX101	117721188	167093	0.0014194	22077	21846	15146	Indica	ind1A	CHINA	4.52254	196
CX102	112902239	146553	0.00129805	16858	16749	13159	Indica	ind1A	CHINA	4.50876	184
CX103	85820825	95279	0.00111021	14769	14665	11182	Admix	admix	CHINA	4.45755	177
CX104	78294638	76914	0.000982366	12892	12731	15224	Aromatic	aro	CHINA	4.52929	206
CX106	106492330	87758	0.000824078	16871	16655	17108	Japonica	trop	CHINA	4.53366	209
CX107	94233272	121923	0.00129384	18856	18672	15217	Indica	ind3	CHINA	4.419	193
CX108	105497299	110497	0.00104739	17148	17009	20731	Admix	admix	CHINA	4.38901	212
CX109	130692625	109426	0.000837278	22357	22242	17830	Japonica	japx	CHINA	4.40976	202
CX11	101083696	74210	0.000734144	11478	11348	19406	Japonica	japx	CHINA	4.52811	214
CX110	98167659	93473	0.000952177	21300	21164	17850	Aromatic	aro	CHINA	4.4564	209
CX111	103035602	93425	0.000906725	19512	19394	26062	Japonica	trop	CHINA	4.5203	222
CX112	108385730	129159	0.00119166	27964	27824	6123	Admix	admix	CHINA	4.10321	127
CX113	50770093	40870	0.000805001	7472	7408	10567	Japonica	trop	CHINA	4.26103	153
CX114	84981963	98969	0.00116459	12211	12097	7123	Indica	ind1A	CHINA	4.04324	125
CX115	66137452	65128	0.000984737	8573	8492	7168	Indica	indx	CHINA	4.18116	134
CX116	83776370	40770	0.000486653	8479	8406	25141	Japonica	temp	CHINA	4.44973	219
CX117	92727297	124411	0.00134169	26977	26848	51546	Indica	indx	CHINA	4.7896	236
CX118	92710781	160197	0.00172792	53440	53323	11896	Indica	indx	CHINA	4.17484	162
CX119	59057672	71546	0.00121146	13537	13456	9888	Indica	indx	CHINA	4.35485	160
CX12	46228119	53362	0.00115432	6284	6197	14262	Indica	indx	CHINA	4.37196	192
CX120	94654622	127525	0.00134727	15712	15597	20817	Indica	indx	CHINA	4.41786	216
CX121	91250825	119022	0.00130434	22635	22491	46456	Indica	ind1B	CHINA	4.84681	237
CX122	66099400	113120	0.00171136	48515	48399	11229	Indica	indx	CHINA	4.4161	185
CX123	75578075	90079	0.00119187	12681	12575	14689	Indica	ind1A	CHINA	4.47221	188
CX124	88270542	100759	0.00114148	16490	16402	15755	Indica	indx	CHINA	4.27808	183
CX125	92125967	102269	0.0011101	17604	17419	54335	Indica	ind1B	CHINA	4.81333	236
CX126	61941429	121819	0.00196668	56038	55975	11559	Indica	ind1B	CHINA	3.97239	151
CX128	55268602	70048	0.00126741	13137	13025	10599	Indica	indx	CHINA	4.25912	160
CX129	70568128	53410	0.000756857	12169	12079	4980	Japonica	trop	CHINA	3.93195	101
CX13	63476395	67543	0.00106406	11181	11097	11861	Indica	indx	CHINA	4.36863	173
CX130	64245121	71358	0.00111071	13474	13369	142251	Indica	ind2	CHINA	2.27977	230
CX131	67392795	208751	0.00309753	143888	143820	9162	Indica	ind1A	CHINA	4.27943	151
CX132	64808116	53084	0.000819095	10659	10550	10569	Japonica	trop	CHINA	4.4179	178
CX133	86741767	91539	0.0010553	12034	11950	19970	Indica	ind1A	CHINA	4.43668	201
CX134	97621921	121756	0.00124722	21563	21452	22519	Indica	ind1B	CHINA	4.61484	205
CX138	93229607	67766	0.000726872	24144	24056	60450	Japonica	japx	CHINA	4.06886	220
CX139	74867611	124731	0.00166602	62040	61936	9592	Japonica	japx	CHINA	4.22502	146
CX14	70254888	43634	0.000621081	6532	6448	68906	Japonica	temp	CHINA	1.27194	148
CX140	89442218	122757	0.00137247	70390	70257	28518	Japonica	temp	CHINA	4.52797	223
CX141	90156270	111837	0.00124048	30722	30595	11125	Indica	ind3	CHINA	4.2734	169
CX142	100902263	57882	0.000573644	12613	12496	9324	Japonica	japx	CHINA	4.31626	162
CX143	58520947	48015	0.000820475	10868	10782	50762	Aromatic	aro	CHINA	2.02459	203
CX144	70842021	119879	0.0016922	52566	52444	23144	Indica	indx	CHINA	4.59916	210
CX145	68546144	83388	0.00121652	24685	24583	13997	Indica	indx	CHINA	4.1925	172
CX146	69665654	86449	0.00124091	15594	15481	13947	Indica	indx	CHINA	4.46945	185
CX147	115155310	126512	0.00109862	15580	15450	12763	Indica	indx	CHINA	4.35673	174
CX148	76484692	85262	0.00111476	14337	14192	21278	Indica	ind3	CHINA	4.61482	219
CX149	100087368	96256	0.00096172	22930	22818	5259	Aromatic	aro	CHINA	3.93457	102
CX15	67247837	76092	0.00113152	11189	11077	19672	Indica	ind1B	CHINA	4.65771	207
CX150	112576371	147081	0.0013065	21337	21196	24272	Indica	ind1B	CHINA	4.5783	220
CX151	80920104	73729	0.000911133	25915	25799	16118	Japonica	trop	CHINA	4.38443	187
CX152	119486594	135274	0.00113213	18006	17886	10132	Indica	ind1B	CHINA	4.47557	173
CX153	74658050	86636	0.00116044	11707	11605	16185	Indica	ind2	CHINA	4.5799	204
CX154	117123818	141138	0.00120503	17907	17818	13288	Indica	ind3	CHINA	4.42056	180
CX155	118590167	137172	0.00115669	14769	14662	10349	Indica	ind2	CHINA	4.4125	163
CX156	73148599	81048	0.00110799	11850	11760	11032	Indica	indx	CHINA	4.48588	173
CX157	81447802	92590	0.0011368	12500	12422	13336	Indica	indx	CHINA	4.56606	193
CX158	93987748	109921	0.00116952	15003	14904	9739	Indica	ind3	CHINA	4.16729	139
CX16	73160115	49460	0.000676051	9317	9215	13098	Japonica	temp	CHINA	4.43557	186
CX160	103203421	110799	0.0010736	14696	14588	13821	Indica	ind2	CHINA	4.34875	169
CX161	64146254	70880	0.00110497	15634	15559	14685	Indica	ind1B	CHINA	4.27948	179
CX162	93195140	105445	0.00113144	16285	16160	8005	Indica	ind1A	CHINA	4.09962	125
CX165	80553756	48074	0.000596794	9296	9214	7961	Japonica	temp	CHINA	4.16034	135
CX17	59889123	72976	0.00121852	12685	12622	11235	Indica	indx	CHINA	4.32694	164
CX18	53167280	62374	0.00117317	7230	7153	11849	Indica	ind1A	CHINA	4.27534	163
CX182	92898263	117396	0.00126371	13315	13236	5831	Indica	indx	CHINA	3.98007	104
CX19	62093923	72592	0.00116907	12329	12262	10885	Indica	indx	CHINA	4.39023	176
CX2	65413672	74702	0.00114199	8671	8572	11898	Indica	indx	CHINA	4.56635	185
CX20	48919669	57942	0.00118443	8296	8183	32753	Indica	indx	CHINA	4.64099	232
CX205	79628944	53925	0.000677204	13648	13450	17265	Japonica	japx	CHINA	4.51086	211
CX206	89420173	113361	0.00126773	35009	34859	6937	Indica	ind1B	CHINA	4.11644	119
CX207	88200144	107405	0.00121774	18932	18803	19753	Indica	indx	CHINA	4.57784	216
CX21	45426972	55135	0.00121371	10102	10036	9168	Indica	ind1B	CHINA	4.2143	147
CX210	89957965	68612	0.000762712	21480	21387	5946	Admix	admix	CHINA	4.1432	120
CX211	68969696	35386	0.000513066	10919	10732	7865	Japonica	temp	CHINA	4.36996	145
CX212	62369810	33574	0.000538305	7281	7206	7899	Japonica	temp	CHINA	4.37356	151
CX213	71529687	41653	0.000582318	9390	9249	57623	Japonica	temp	CHINA	1.66217	192
CX214	48961104	32448	0.00066273	9354	9236	12325	Japonica	trop	CHINA	4.39484	173
CX218	65001129	114969	0.00176872	59331	59187	8653	Indica	ind1B	CHINA	4.22093	142
CX219	98413581	101961	0.00103605	14118	13966	15831	Indica	indx	CHINA	4.50919	195
CX22	61420720	73551	0.00119749	11091	10990	14955	Indica	ind1B	CHINA	4.54099	204
CX220	109589631	74634	0.000681032	17627	17427	16511	Japonica	trop	CHINA	4.51843	205
CX221	103692111	112540	0.00108533	16659	16500	21358	Indica	indx	CHINA	4.62544	217
CX225	119860498	132971	0.00110938	18238	18052	15229	Indica	ind1B	CHINA	4.66485	203
CX226	87390651	98729	0.00112974	23290	23102	18287	Indica	ind1B	CHINA	4.45848	200
CX227	95106710	108610	0.00114198	16894	16772	9761	Aus	aus	CHINA	4.22097	162
CX228	64916773	77172	0.00118878	20195	20053	14192	Indica	indx	CHINA	4.59083	193
CX23	61361574	73634	0.0012	12111	12038	12863	Indica	ind3	CHINA	4.47722	178
CX230	90177320	97210	0.00107799	15880	15767	10767	Indica	ind1B	CHINA	4.54858	172
CX231	90346325	123940	0.00137183	14403	14266	22538	Indica	indx	CHINA	4.6748	222
CX232	66384400	77446	0.00116663	12392	12300	10651	Indica	indx	CHINA	4.4127	170
CX233	82948066	122028	0.00147114	24265	24144	18725	Indica	indx	CHINA	4.66352	212
CX234	91635612	105568	0.00115204	12226	12073	17854	Indica	indx	CHINA	4.5404	200
CX235	102635330	110919	0.00108071	20514	20316	12448	Indica	indx	CHINA	4.38489	171
CX236	70131780	84604	0.00120636	19690	19613	24945	Indica	indx	CHINA	4.5119	214
CX237	56171854	62566	0.00111383	14156	14018	10616	Indica	ind1B	CHINA	4.31475	162
CX238	83221636	103198	0.00124004	27143	26940	16158	Indica	ind1B	CHINA	4.45358	200
CX24	63073488	75904	0.00120342	12889	12820	13653	Indica	indx	CHINA	4.439	177
CX240	96181945	118211	0.00122904	17737	17617	16618	Indica	indx	CHINA	4.40896	193
CX241	75116765	57476	0.000765155	15304	15182	17121	Japonica	trop	CHINA	4.51104	196
CX242	73433138	69671	0.000948768	18462	18339	14781	Admix	admix	CHINA	4.41753	175
CX243	86523503	63071	0.000728946	19039	18902	9765	Japonica	trop	CHINA	4.32002	149
CX247	59163569	62215	0.00105158	16529	16432	13681	Indica	indx	CHINA	4.49916	180
CX248	64859429	38600	0.000595133	11389	11248	11485	Japonica	trop	CHINA	3.50064	134
CX249	52788093	56042	0.00106164	15577	15472	13526	Indica	ind1B	CHINA	4.46227	178
CX25	69587197	84335	0.00121193	10423	10319	18500	Indica	ind1B	CHINA	4.55409	209
CX250	94526193	101876	0.00107775	15173	15002	9021	Indica	ind1B	CHINA	4.25471	143
CX251	81031592	50512	0.000623362	20174	20031	19266	Japonica	temp	CHINA	4.56809	209
CX26	68070526	86860	0.00127603	14850	14779	16801	Indica	ind1B	CHINA	4.45685	196
CX262	97809187	77405	0.000791388	22142	21975	12418	Japonica	trop	CHINA	4.38278	168
CX263	104311605	141660	0.00135805	18640	18517	7047	Indica	indx	CHINA	4.24347	136
CX265	72707373	83487	0.00114826	14270	14128	12420	Indica	indx	CHINA	4.42414	184
CX266	47675152	32203	0.000675467	8533	8447	8181	Japonica	trop	CHINA	4.17492	129
CX267	65092565	81440	0.00125114	14137	13985	14416	Indica	indx	CHINA	4.49088	188
CX268	52046668	64055	0.00123072	9807	9726	13262	Indica	indx	CHINA	4.44968	170
CX269	101904812	74348	0.000729583	16155	16014	19834	Japonica	trop	CHINA	4.41924	198
CX27	49193801	58851	0.00119631	9754	9691	20603	Indica	indx	CHINA	4.52482	211
CX270	94982371	125855	0.00132504	21816	21720	17605	Indica	ind1A	CHINA	4.43513	193
CX273	105809656	150207	0.0014196	22526	22371	15234	Indica	indx	CHINA	4.40058	173
CX274	99920158	138861	0.00138972	19369	19266	14056	Indica	indx	CHINA	4.2148	173
CX275	84340977	115525	0.00136974	16912	16835	28380	Indica	indx	CHINA	4.56629	194
CX276	96514761	126749	0.00131326	15667	15524	13166	Indica	ind1B	CHINA	4.41223	173
CX277	65872222	57087	0.000866632	29792	29720	8235	Japonica	japx	CHINA	4.17145	128
CX278	52479619	68067	0.00129702	14996	14916	14193	Indica	indx	CHINA	4.42569	179
CX28	47443362	52377	0.00110399	7474	7376	15387	Indica	ind1B	CHINA	4.46926	187
CX280	71990542	59363	0.000824594	16167	15961	7632	Admix	admix	CHINA	4.30942	144
CX281	83427766	102297	0.00122617	17219	17123	18432	Indica	ind1B	CHINA	4.47028	203
CX282	79502071	52843	0.000664675	9054	8948	9193	Japonica	japx	CHINA	4.3845	159
CX284	78343177	64423	0.000822318	20448	20226	10911	Japonica	japx	CHINA	4.21169	155
CX285	92167679	57846	0.000627617	10728	10628	16554	Japonica	trop	CHINA	4.60989	204
CX286	89147491	67973	0.000762478	12457	12328	14844	Admix	admix	CHINA	4.37409	192
CX287	71535945	56306	0.000787101	18138	18019	6172	Japonica	temp	CHINA	4.15104	126
CX288	95440349	106920	0.00112028	16546	16401	9999	Indica	indx	CHINA	4.37928	163
CX29	47988286	44136	0.000919724	16704	16632	10592	Admix	admix	CHINA	4.42597	172
CX290	102165905	103494	0.001013	11538	11389	12016	Indica	ind1B	CHINA	4.42279	176
CX291	86272504	93240	0.00108076	12160	12038	14911	Indica	indx	CHINA	4.4528	183
CX296	91364548	102740	0.00112451	13602	13430	7342	Indica	indx	CHINA	4.19927	130
CX3	111300768	139747	0.00125558	21394	21258	11326	Indica	ind1A	CHINA	4.2316	161
CX30	58731740	62935	0.00107157	11411	11294	13390	Indica	ind1B	CHINA	4.39769	183
CX303	100026197	99299	0.00099273	12856	12744	11617	Indica	indx	CHINA	4.31323	169
CX304	91638090	94503	0.00103126	15015	14916	10838	Indica	indx	CHINA	4.18027	155
CX305	92433537	92402	0.000999659	13205	13124	9781	Indica	ind1B	CHINA	4.2145	150
CX306	85975128	44549	0.000518161	12539	12419	9899	Japonica	temp	CHINA	4.42933	175
CX307	98026384	63434	0.000647111	11238	11151	11838	Japonica	japx	CHINA	4.36933	177
CX31	55604221	65352	0.00117531	11464	11352	17634	Indica	ind1B	CHINA	4.485	199
CX313	85457917	81439	0.000952972	13468	13352	12195	Indica	indx	CHINA	4.39758	185
CX314	83102036	99634	0.00119894	19643	19491	12907	Indica	ind1B	CHINA	4.31092	174
CX315	82357016	65490	0.000795196	13699	13576	11531	Japonica	temp	CHINA	4.19936	162
CX316	66582977	61849	0.000928901	14615	14521	10452	Admix	admix	CHINA	4.28048	155
CX317	108146031	74014	0.000684389	12969	12889	10705	Japonica	temp	CHINA	4.31185	160
CX318	78935762	80323	0.00101757	12057	11952	9907	Indica	indx	CHINA	4.21783	156
CX319	80441754	92790	0.00115351	12271	12176	10091	Indica	indx	CHINA	4.1822	151
CX32	66024140	107282	0.00162489	59704	59569	5237	Japonica	japx	CHINA	3.85134	100
CX328	91064656	91373	0.00100339	11709	11515	58048	Indica	ind1A	CHINA	4.47467	230
CX329	73084668	29360	0.000401726	6324	6276	5068	Japonica	temp	CHINA	3.88726	97
CX33	57013839	60349	0.0010585	8391	8277	6864	Indica	ind1B	CHINA	4.15142	129
CX330	60763015	27029	0.000444827	6297	6218	9316	Japonica	temp	CHINA	4.23701	137
CX34	62232322	70420	0.00113157	10038	9947	24318	Indica	indx	CHINA	4.51044	218
CX340	72083698	70330	0.000975671	10903	10816	10996	Indica	ind1B	CHINA	4.28546	157
CX341	71952769	91054	0.00126547	26192	26089	39376	Indica	indx	CHINA	4.70823	233
CX342	81751599	83764	0.00102462	12537	12442	26374	Indica	indx	CHINA	4.46196	200
CX343	62411168	95757	0.00153429	41762	41659	10880	Indica	indx	CHINA	4.1212	145
CX344	104954377	68248	0.000650263	27888	27801	16596	Japonica	temp	CHINA	4.50575	202
CX345	71962174	43014	0.000597731	12472	12406	7515	Japonica	temp	CHINA	4.02384	126
CX346	72228944	84463	0.00116938	18337	18243	10291	Indica	indx	CHINA	4.12818	146
CX347	80763193	80609	0.000998091	9076	8978	11936	Indica	indx	CHINA	4.31301	177
CX348	90555550	97638	0.00107821	11828	11717	8480	Indica	ind1B	CHINA	4.13556	139
CX349	86403224	98035	0.00113462	13498	13389	6309	Indica	indx	CHINA	3.95148	114
CX35	62537365	67734	0.0010831	7735	7646	4461	Indica	indx	CHINA	3.97997	97
CX350	81480268	42973	0.000527404	7597	7519	10051	Japonica	temp	CHINA	4.39929	165
CX351	45720005	27956	0.000611461	5659	5578	11334	Japonica	temp	CHINA	4.36903	166
CX352	85629897	59060	0.000689712	11430	11346	12140	Japonica	trop	CHINA	4.39471	165
CX353	104641540	65079	0.000621923	12726	12661	15091	Japonica	japx	CHINA	4.50371	192
CX354	79591283	49405	0.000620734	13766	13682	16105	Japonica	japx	CHINA	4.65735	191
CX355	97190931	82644	0.000850326	16787	16672	21748	Japonica	trop	CHINA	4.53149	207
CX356	88238609	48484	0.000549465	17414	17324	11133	Japonica	temp	CHINA	4.31609	160
CX357	108783530	126751	0.00116517	23576	23482	8838	Indica	ind1B	CHINA	4.25846	154
CX358	81312758	85077	0.00104629	12685	12561	6343	Indica	ind1B	CHINA	4.02549	119
CX359	70923961	49371	0.000696112	10345	10246	14362	Japonica	trop	CHINA	4.48427	186
CX360	67255948	74220	0.00110355	15907	15828	11080	Indica	ind1B	CHINA	4.35788	161
CX361	86129049	98353	0.00114193	12573	12475	9571	Indica	ind1B	CHINA	4.1814	146
CX362	85558697	86715	0.00101351	11109	11010	11620	Indica	ind1B	CHINA	4.39632	173
CX363	66091855	77334	0.0011701	13219	13079	23704	Indica	indx	CHINA	4.45049	221
CX364	105684334	128244	0.00121346	25603	25378	7401	Indica	ind1B	CHINA	4.19151	138
CX365	59979529	51403	0.000857009	8989	8888	16926	Admix	admix	CHINA	4.47052	193
CX366	82610742	101817	0.00123249	18493	18419	13904	Indica	indx	CHINA	4.36615	190
CX367	92459404	78048	0.000844133	15354	15212	22930	Japonica	trop	CHINA	3.20764	189
CX368	62082926	78410	0.00126299	24484	24423	13554	Aus	aus	CHINA	4.41463	174
CX369	69343849	76637	0.00110517	15176	15101	8883	Indica	ind1B	CHINA	4.28326	144
CX37	49766016	57002	0.0011454	6949	6882	10671	Indica	ind1B	CHINA	4.28307	160
CX370	62946885	64250	0.0010207	10339	10248	11709	Indica	ind1B	CHINA	3.67568	159
CX371	49376176	54617	0.00110614	12123	12040	6260	Japonica	trop	CHINA	4.3473	136
CX372	45286031	53088	0.00117228	13150	13067	11951	Japonica	trop	CHINA	4.52068	182
CX373	40043726	29975	0.000748557	7538	7460	13116	Japonica	trop	CHINA	4.4583	173
CX374	73036737	57425	0.000786248	13375	13281	11915	Japonica	trop	CHINA	4.53937	179
CX375	63917717	73758	0.00115395	14738	14649	9842	Indica	ind1B	CHINA	4.44554	156
CX376	61010648	67952	0.00111377	13337	13272	11603	Indica	ind1B	CHINA	4.36707	165
CX377	52754300	61997	0.0011752	11335	11262	10109	Indica	ind1B	CHINA	4.46543	163
CX378	62098654	71408	0.00114991	13120	13044	5555	Indica	ind1B	CHINA	3.89916	104
CX379	45238480	51480	0.00113797	11514	11427	51092	Indica	ind1B	CHINA	4.45256	221
CX380	91153216	93432	0.001025	52819	52731	21035	Japonica	temp	CHINA	4.61692	206
CX381	91400606	110851	0.0012128	22690	22579	12064	Indica	ind1B	CHINA	4.48748	173
CX382	59513212	65759	0.00110495	13565	13486	9627	Indica	ind1B	CHINA	4.30847	152
CX383	95279684	51486	0.000540367	11119	10967	6891	Japonica	temp	CHINA	4.26938	134
CX384	48427096	31718	0.000654964	8136	8058	16633	Japonica	temp	CHINA	4.47502	193
CX385	82113406	100209	0.00122037	18161	18072	14517	Indica	ind1B	CHINA	4.39892	181
CX386	62914709	75195	0.00119519	16054	15986	13197	Indica	indx	CHINA	4.58796	181
CX387	71881366	86869	0.00120851	14558	14449	13115	Indica	ind1B	CHINA	4.48478	175
CX388	65637574	70554	0.0010749	14821	14676	29216	Indica	ind1B	CHINA	4.63698	218
CX389	120684932	87468	0.000724763	30907	30740	18629	Japonica	temp	CHINA	4.51745	210
CX390	69374449	86476	0.00124651	20506	20309	32300	Indica	indx	CHINA	4.40584	209
CX391	76827374	68429	0.000890685	34010	33926	11258	Japonica	temp	CHINA	3.94437	154
CX392	86932726	94503	0.00108708	12800	12713	20775	Indica	indx	CHINA	4.69337	211
CX393	56410628	75847	0.00134455	22284	22233	30439	Indica	ind1B	CHINA	4.72734	217
CX394	66974393	101520	0.0015158	32153	32073	15385	Indica	ind1B	CHINA	4.70035	202
CX395	80079777	78186	0.000976351	16860	16773	5804	Admix	admix	CHINA	4.0562	113
CX396	60465663	27422	0.000453514	6988	6925	12558	Japonica	temp	CHINA	4.3179	170
CX397	91457986	45729	0.0005	14108	14010	10440	Japonica	temp	CHINA	4.33754	150
CX399	52299948	54371	0.0010396	12174	12101	19699	Indica	ind1B	CHINA	4.4081	204
CX4	91988575	96506	0.00104911	18090	17913	28017	Indica	indx	CHINA	4.59706	220
CX400	88728042	116067	0.00130812	30042	29920	56769	Admix	admix	CHINA	4.36722	234
CX401	114508160	192939	0.00168494	59159	58939	31847	Indica	indx	CHINA	4.6602	222
CX402	78027413	140200	0.0017968	33673	33462	9878	Admix	admix	CHINA	4.05678	144
CX403	86470131	91778	0.00106138	11283	11190	20119	Indica	ind1B	CHINA	4.65639	210
CX408	88247887	96293	0.00109116	21851	21730	31966	Indica	ind1B	CHINA	4.6931	218
CX409	95622318	114169	0.00119396	33770	33666	57813	Indica	ind1B	CHINA	4.58468	228
CX410	85902264	133289	0.00155164	59523	59417	29936	Indica	ind1B	CHINA	4.71738	224
CX411	90271825	105799	0.001172	31643	31550	9113	Indica	ind1B	CHINA	4.48083	166
CX413	56536068	55565	0.000982824	10640	10541	23003	Indica	ind1B	CHINA	4.72879	222
CX414	86470676	94999	0.00109863	24728	24637	15563	Indica	ind1B	CHINA	4.64159	198
CX416	78279497	79159	0.00101124	17044	16997	18285	Indica	ind1B	CHINA	4.59246	203
CX417	111614693	110760	0.000992342	19919	19835	19585	Indica	ind1B	CHINA	4.59894	207
CX418	69015884	77941	0.00112932	21326	21226	18469	Indica	ind1B	CHINA	4.66298	206
CX419	87642014	89845	0.00102514	20066	19987	23762	Indica	ind1B	CHINA	4.47375	223
CX42	61269680	66336	0.00108269	9847	9743	18078	Indica	indx	CHINA	4.71842	207
CX420	87265253	98645	0.0011304	25571	25493	11561	Indica	ind1B	CHINA	4.46548	173
CX421	72419226	79634	0.00109963	19897	19809	25462	Indica	ind1B	CHINA	4.57867	216
CX422	62145745	62068	0.000998749	13124	13024	68216	Indica	ind1B	CHINA	4.58746	226
CX423	79168487	96711	0.00122158	27219	27118	65781	Indica	ind1B	CHINA	4.36368	222
CX424	69642043	135646	0.00194776	69845	69753	28309	Indica	ind1B	CHINA	4.60076	217
CX425	63658150	128887	0.00202467	67267	67161	49765	Indica	ind1B	CHINA	4.66031	226
CX426	63849839	82914	0.00129858	29869	29813	26139	Indica	ind1B	CHINA	4.55759	217
CX427	90084063	94059	0.00104412	51528	51429	32349	Japonica	temp	CHINA	4.66822	222
CX428	55136091	55717	0.00101054	27978	27892	8282	Japonica	temp	CHINA	4.26801	146
CX429	72515050	67046	0.00092458	33946	33838	8526	Japonica	temp	CHINA	4.26016	154
CX43	63300889	73471	0.00116066	11709	11623	10289	Indica	ind1B	CHINA	4.18325	154
CX431	72534159	72140	0.000994566	9979	9898	8581	Indica	indx	CHINA	3.96546	131
CX44	44539905	56950	0.00127863	10048	9967	9958	Indica	ind1B	CHINA	4.05422	146
CX45	71125116	82998	0.00116693	11527	11436	8576	Indica	ind1B	CHINA	4.19968	137
CX46	38456701	40219	0.00104583	10069	9993	5454	Admix	admix	CHINA	3.80974	97
CX47	51226255	29670	0.000579195	6703	6635	12932	Japonica	temp	CHINA	4.57519	193
CX48	86497144	91669	0.00105979	14580	14437	3850	Indica	indx	CHINA	3.81117	81
CX49	41175222	26483	0.000643178	5076	5009	16280	Japonica	temp	CHINA	4.54236	205
CX5	38260686	49488	0.00129344	9359	9278	6550	Indica	indx	CHINA	4.03637	113
CX50	34629605	39459	0.00113946	7993	7893	5052	Indica	ind1B	CHINA	3.83494	91
CX51	34512711	38813	0.0011246	6454	6353	11026	Indica	indx	CHINA	4.09397	163
CX52	53815280	66626	0.00123805	12480	12397	15437	Indica	indx	CHINA	4.59763	194
CX53	65093539	73021	0.00112179	11342	11271	9824	Indica	indx	CHINA	4.08095	147
CX534	82566654	43646	0.000528615	16842	16787	25108	Japonica	temp	CHINA	4.78022	222
CX54	67764255	77622	0.00114547	12632	12521	4997	Indica	indx	CHINA	4.16174	117
CX542	104779236	117273	0.00111924	26813	26698	11111	Indica	indx	CHINA	4.13548	159
CX548	30748082	29629	0.000963605	6433	6348	5118	Indica	indx	CHINA	3.95066	100
CX55	48207790	47898	0.000993574	6415	6357	25224	Indica	ind1A	CHINA	4.72656	226
CX56	55163503	27512	0.000498736	8614	8538	7278	Japonica	temp	CHINA	3.81352	119
CX561	98505013	125229	0.0012713	27251	27160	210024	Indica	ind1B	CHINA	3.62376	219
CX57	59392827	36743	0.000618644	7466	7329	614856	Japonica	temp	CHINA	3.68226	230
CX578	112754853	256372	0.00227371	211633	211524	6183	Japonica	temp	CHINA	3.73102	100
CX579	94759006	691455	0.00729698	616805	616620	12288	Admix	admix	CHINA	3.87358	149
CX58	74387316	42583	0.00057245	13864	13784	13479	Japonica	temp	CHINA	4.29858	182
CX59	74042363	57494	0.000776501	15168	15033	8026	Aromatic	aro	CHINA	4.02706	133
CX6	98844940	87820	0.000888462	12427	12328	6866	Admix	admix	CHINA	4.18524	131
CX60	65424789	58802	0.000898772	8286	8200	7817	Indica	ind1B	CHINA	4.32897	148
CX61	60871713	56201	0.00092327	9191	9120	10075	Indica	ind1A	CHINA	4.18186	148
CX63	72351500	67568	0.000933885	11640	11544	8983	Aus	aus	CHINA	4.20159	142
CX64	75230072	69819	0.000928073	10526	10450	13037	Indica	ind3	CHINA	4.3002	179
CX65	73164137	57610	0.000787408	14630	14525	36258	Aromatic	aro	CHINA	4.1258	202
CX66	76753699	90308	0.00117659	38880	38723	7365	Aromatic	aro	CHINA	4.05419	133
CX67	49421686	37355	0.000755842	8857	8776	7631	Aromatic	aro	CHINA	4.15868	139
CX68	55707965	51533	0.000925056	9122	9027	8556	Indica	indx	CHINA	4.12744	143
CX69	67827639	63404	0.000934781	10106	9996	10887	Indica	indx	CHINA	4.30116	159
CX70	60052899	69288	0.00115378	22339	22213	20324	Indica	indx	CHINA	4.33355	195
CX71	49352607	48396	0.000980617	10193	10116	8691	Indica	ind3	CHINA	3.96563	124
CX72	85828325	80370	0.000936404	21871	21681	20016	Aromatic	aro	CHINA	3.98373	188
CX73	62431279	66278	0.00106162	14155	14077	12574	Indica	ind1B	CHINA	3.91454	155
CX74	56893861	28189	0.000495466	8259	8201	6929	Japonica	temp	CHINA	3.59502	96
CX75	56713512	57299	0.00101032	12873	12810	11385	Indica	indx	CHINA	4.23071	165
CX76	66071697	65616	0.000993103	13581	13476	11983	Indica	ind1B	CHINA	4.3401	171
CX77	65134231	39107	0.000600406	10203	10096	8686	Japonica	trop	CHINA	4.25761	150
CX78	63285688	34759	0.00054924	9461	9377	8027	Japonica	temp	CHINA	3.87981	129
CX79	87324621	97336	0.00111465	15689	15592	14136	Indica	ind1B	CHINA	4.28977	182
CX8	42596300	44700	0.00104939	6126	6029	9380	Indica	indx	CHINA	4.22922	145
CX80	83612661	84315	0.0010084	10891	10749	17920	Indica	ind1B	CHINA	4.50552	195
CX82	101964770	118511	0.00116227	19724	19566	12692	Indica	ind1B	CHINA	4.31671	160
CX83	73129915	85522	0.00116945	14318	14232	28487	Indica	ind1B	CHINA	4.49282	213
CX84	79612026	104516	0.00131282	30740	30618	12371	Indica	indx	CHINA	3.98207	169
CX85	86573564	92243	0.00106549	13775	13690	6231	Indica	indx	CHINA	3.49435	99
CX86	39242581	44205	0.00112645	7531	7456	5549	Indica	indx	CHINA	3.97686	104
CX87	45722087	48499	0.00106073	6851	6779	11961	Indica	indx	CHINA	4.32562	166
CX88	46266584	57797	0.00124922	13615	13510	11449	Indica	ind1A	CHINA	3.9727	156
CX89	89599033	92601	0.0010335	13023	12917	4786	Indica	indx	CHINA	4.03101	103
CX9	27443058	35642	0.00129876	6563	6508	16732	Indica	ind1B	CHINA	4.3484	190
CX90	80973907	85265	0.00105299	18464	18343	10093	Indica	ind1B	CHINA	4.164	147
CX91	76946834	80025	0.00104	11494	11373	11852	Indica	ind1B	CHINA	4.02407	148
CX92	96639056	101689	0.00105226	13363	13234	18980	Indica	ind1B	CHINA	4.45521	218
CX93	56624492	75623	0.00133552	20992	20895	12493	Indica	indx	CHINA	4.0334	152
CX94	73826592	83591	0.00113226	14215	14089	8576	Indica	indx	CHINA	3.9928	134
CX96	61213492	68976	0.00112681	10076	9966	19552	Indica	ind1B	CHINA	4.20103	198
CX97	155769203	164747	0.00105764	21292	21120	21370	Indica	ind1B	CHINA	4.24556	209
CX98	124933453	153842	0.00123139	23194	23058	18269	Indica	ind2	CHINA	4.42336	207
CX99	118071427	154453	0.00130813	19959	19780	5270	Indica	ind2	CHINA	4.13979	114
IRIS_313-10000	69347954	874406	0.012609	807058	806949	805445	Indica	ind1B	PHILIPPINES	0.384422	205
IRIS_313-10001	53362642	124220	0.00232785	73876	73758	72360	Indica	ind1B	PHILIPPINES	0.860826	158
IRIS_313-10002	24306209	236550	0.00973208	215410	215340	214416	Indica	ind1B	PHILIPPINES	0.122765	74
IRIS_313-10007	58618038	283460	0.00483571	226873	226740	225129	Indica	indx	PHILIPPINES	0.601759	202
IRIS_313-10010	125804627	422455	0.00335802	391591	391539	390166	Indica	ind2	PHILIPPINES	0.233383	146
IRIS_313-10014	49862876	22044	0.000442092	6509	6444	5375	Japonica	temp	PHILIPPINES	2.96521	83
IRIS_313-10016	55471195	1864397	0.0336102	1803951	1803841	1802522	Indica	indx	PHILIPPINES	0.158283	199
IRIS_313-10020	100919078	2350904	0.0232949	2250310	2250161	2248120	Aus	aus	PHILIPPINES	0.430759	227
IRIS_313-10025	66327657	7526741	0.113478	7436938	7436829	7435338	Admix	admix	PHILIPPINES	0.127621	214
IRIS_313-10026	85210675	111330	0.00130653	34478	34354	32791	Indica	ind2	PHILIPPINES	1.96959	155
IRIS_313-10030	63267521	57746	0.000912727	8899	8769	7368	Indica	ind2	PHILIPPINES	3.96822	120
IRIS_313-10032	56027465	840152	0.0149954	800105	799981	798513	Aromatic	aro	PHILIPPINES	0.195595	198
IRIS_313-10034	54503770	6648097	0.121975	6558947	6558872	6557519	Indica	indx	PHILIPPINES	0.136481	209
IRIS_313-10035	49004018	418016	0.00853024	377368	377288	375951	Indica	ind2	PHILIPPINES	0.488262	180
IRIS_313-10040	40059431	38171	0.000952859	5383	5304	4094	Indica	ind1B	PHILIPPINES	3.85233	89
IRIS_313-10041	55397310	54764	0.000988568	27218	26815	24759	Japonica	trop	PHILIPPINES	4.16384	171
IRIS_313-10045	45897794	613420	0.0133649	567389	567307	566113	Indica	indx	PHILIPPINES	0.452381	185
IRIS_313-10046	37699136	36966	0.000980553	3993	3909	2895	Indica	ind1B	PHILIPPINES	3.59567	68
IRIS_313-10047	51942721	52434	0.00100946	7911	7797	6449	Indica	ind1A	PHILIPPINES	4.26817	140
IRIS_313-10048	46244996	47191	0.00102046	7914	7834	6454	Indica	indx	PHILIPPINES	3.95999	118
IRIS_313-10050	56630036	60679	0.0010715	9577	9520	7944	Indica	indx	PHILIPPINES	4.26592	148
IRIS_313-10051	36794709	186691	0.00507385	171865	171820	170714	Japonica	trop	PHILIPPINES	0.199385	98
IRIS_313-10054	55953759	55882	0.000998718	8769	8714	7344	Indica	indx	PHILIPPINES	4.26674	142
IRIS_313-10056	46619099	412926	0.00885744	389046	389000	387718	Japonica	subtrop	PHILIPPINES	0.459449	179
IRIS_313-10057	31467148	153401	0.00487496	129045	129001	126787	Japonica	temp	PHILIPPINES	3.36332	236
IRIS_313-10059	72534381	24492	0.000337661	5073	5008	3884	Japonica	temp	PHILIPPINES	3.91272	91
IRIS_313-10061	60665986	49770	0.000820394	22694	22612	20419	Japonica	japx	PHILIPPINES	4.58727	201
IRIS_313-10062	51597942	2847486	0.055186	2806991	2806922	2805571	Japonica	trop	PHILIPPINES	0.115471	192
IRIS_313-10065	42827047	31674	0.000739579	14274	14208	12755	Japonica	trop	PHILIPPINES	3.66389	148
IRIS_313-10067	47696713	25255	0.000529491	7025	6922	5381	Japonica	trop	PHILIPPINES	4.18347	117
IRIS_313-10071	41844644	103517	0.00247384	86368	86284	85131	Japonica	trop	PHILIPPINES	0.37489	99
IRIS_313-10073	57868011	35467	0.000612895	10063	9947	8245	Japonica	trop	PHILIPPINES	4.46792	150
IRIS_313-10074	55517351	337829	0.00608511	312350	312269	310727	Japonica	trop	PHILIPPINES	0.92017	197
IRIS_313-10075	44601707	2097808	0.0470343	2065160	2065063	2063656	Japonica	trop	PHILIPPINES	0.225041	202
IRIS_313-10076	30450212	380808	0.0125059	365702	365655	364381	Japonica	trop	PHILIPPINES	0.484072	157
IRIS_313-10077	53971347	267447	0.00495535	219848	219749	218376	Indica	indx	PHILIPPINES	0.342741	164
IRIS_313-10078	73285732	37933	0.000517604	9033	8919	7535	Japonica	trop	PHILIPPINES	4.17753	135
IRIS_313-10079	44724237	903181	0.0201944	879666	879565	878227	Japonica	trop	PHILIPPINES	0.193399	181
IRIS_313-10080	64840693	40193	0.000619873	10593	10516	8981	Japonica	trop	PHILIPPINES	4.34951	158
IRIS_313-10082	41945182	103788	0.00247437	85928	85865	84458	Japonica	trop	PHILIPPINES	1.43361	179
IRIS_313-10083	42120519	19888	0.000472169	3301	3244	2258	Japonica	temp	PHILIPPINES	3.65747	57
IRIS_313-10084	60920745	81490	0.00133764	60846	60739	59321	Japonica	temp	PHILIPPINES	3.88188	199
IRIS_313-10089	63691781	34878	0.000547606	14207	14123	12686	Japonica	temp	PHILIPPINES	3.70838	157
IRIS_313-10092	48403506	19671	0.000406396	3652	3589	2523	Japonica	temp	PHILIPPINES	3.69075	69
IRIS_313-10093	37985502	301517	0.00793769	287980	287926	286664	Japonica	temp	PHILIPPINES	0.584139	185
IRIS_313-10094	48884278	27345	0.000559382	6314	6261	4937	Japonica	trop	PHILIPPINES	4.25705	117
IRIS_313-10096	48384572	428218	0.0088503	407640	407572	406037	Japonica	japx	PHILIPPINES	0.614438	200
IRIS_313-10097	116824907	95358	0.000816247	85428	85352	83975	Japonica	temp	PHILIPPINES	0.980195	144
IRIS_313-10099	45312522	25271	0.000557705	4808	4716	3643	Japonica	trop	PHILIPPINES	3.87719	86
IRIS_313-10102	52060321	758575	0.0145711	713205	713124	711870	Indica	ind2	PHILIPPINES	0.429156	201
IRIS_313-10103	43962275	41002	0.000932663	5604	5515	4306	Indica	indx	PHILIPPINES	3.86471	90
IRIS_313-10109	80780404	83595	0.00103484	13626	13452	11833	Indica	ind3	PHILIPPINES	4.38962	183
IRIS_313-10111	47025211	23416	0.000497946	4031	3956	2900	Japonica	japx	PHILIPPINES	3.79888	74
IRIS_313-10113	53490958	83208	0.00155555	36332	36256	34561	Indica	indx	PHILIPPINES	4.69259	228
IRIS_313-10114	146708617	831649	0.00566871	786876	786791	785596	Indica	ind2	PHILIPPINES	0.142725	166
IRIS_313-10119	59130629	33244	0.000562213	8752	8639	6986	Japonica	japx	PHILIPPINES	4.26195	137
IRIS_313-10124	62388063	70277	0.00112645	49589	49524	48102	Japonica	temp	PHILIPPINES	4.06534	208
IRIS_313-10129	46871300	46139	0.000984376	5752	5614	4410	Indica	ind1A	PHILIPPINES	3.90948	91
IRIS_313-10134	92914984	1483769	0.0159691	1440998	1440892	1437094	Indica	ind3	PHILIPPINES	0.125834	181
IRIS_313-10147	60298456	67904	0.00112613	14594	14464	13005	Indica	ind3	PHILIPPINES	4.67526	199
IRIS_313-10148	41720064	41374	0.000991705	5114	5021	4048	Indica	indx	PHILIPPINES	3.35252	68
IRIS_313-10150	25422292	23825	0.00093717	2866	2771	1841	Aus	aus	PHILIPPINES	3.53735	54
IRIS_313-10151	48541545	752739	0.0155071	703096	702990	701727	Indica	ind3	PHILIPPINES	0.134133	163
IRIS_313-10152	48487632	276261	0.00569756	251676	251592	250363	Japonica	trop	PHILIPPINES	0.511571	183
IRIS_313-10154	56100203	57038	0.00101672	7582	7492	6145	Indica	ind1A	PHILIPPINES	3.97826	117
IRIS_313-10158	76562891	77793	0.00101607	16532	16279	14502	Indica	indx	PHILIPPINES	4.08312	148
IRIS_313-10161	47711977	54682	0.00114609	12080	11816	10072	Indica	ind1B	PHILIPPINES	4.22337	155
IRIS_313-10164	41136727	1026135	0.0249445	1007311	1007230	1006084	Japonica	temp	PHILIPPINES	0.154738	153
IRIS_313-10167	56832967	1015179	0.0178625	957726	957632	956220	Indica	indx	PHILIPPINES	0.45308	213
IRIS_313-10168	54083627	59171	0.00109406	12128	12010	10497	Indica	indx	PHILIPPINES	4.29064	164
IRIS_313-10170	41544152	42300	0.00101819	5312	5226	4022	Indica	ind1A	PHILIPPINES	4.00935	99
IRIS_313-10171	136623256	29980	0.000219436	13295	13237	12285	Indica	ind1A	PHILIPPINES	0.939166	58
IRIS_313-10176	43765868	116307	0.00265748	95483	95365	93625	Japonica	subtrop	PHILIPPINES	1.4875	189
IRIS_313-10177	177655746	45590	0.00025662	7411	7326	5856	Indica	indx	PHILIPPINES	4.09252	117
IRIS_313-10178	45234833	48293	0.00106761	10163	10062	8563	Indica	ind1A	PHILIPPINES	4.34323	160
IRIS_313-10179	75639470	920357	0.0121677	851778	851702	849981	Indica	indx	PHILIPPINES	0.495476	221
IRIS_313-10189	86466730	86774	0.00100355	10030	9879	8647	Indica	ind1A	PHILIPPINES	4.13785	146
IRIS_313-10190	54878602	61397	0.00111878	12690	12581	11063	Indica	ind1A	PHILIPPINES	4.16015	164
IRIS_313-10191	42670305	42996	0.00100763	5815	5728	4647	Indica	ind1A	PHILIPPINES	3.89862	98
IRIS_313-10196	42725751	747895	0.0175045	720602	720538	719204	Japonica	trop	PHILIPPINES	0.436535	187
IRIS_313-10211	52854085	51937	0.000982649	6490	6431	5174	Indica	ind1A	PHILIPPINES	3.96256	109
IRIS_313-10220	67574186	70490	0.00104315	10861	10758	9331	Indica	indx	PHILIPPINES	4.54335	174
IRIS_313-10221	70253127	73056	0.0010399	12983	12918	11264	Indica	indx	PHILIPPINES	4.44518	174
IRIS_313-10224	51257393	60177	0.00117402	9256	9179	7606	Indica	ind1A	PHILIPPINES	4.3033	149
IRIS_313-10226	51426531	50534	0.000982645	8791	8666	7272	Indica	indx	PHILIPPINES	4.03159	130
IRIS_313-10228	68905713	37098	0.000538388	11356	11283	9520	Japonica	temp	PHILIPPINES	4.38736	153
IRIS_313-10234	67510359	68877	0.00102024	7680	7594	6281	Indica	ind1B	PHILIPPINES	4.07472	117
IRIS_313-10235	123252735	1918291	0.0155639	1775888	1775730	1773871	Indica	indx	PHILIPPINES	0.455885	224
IRIS_313-10237	80640363	92989	0.00115313	21560	21456	19686	Indica	ind1B	PHILIPPINES	3.87394	192
IRIS_313-10238	47919075	404454	0.00844035	357417	357369	356133	Indica	ind1B	PHILIPPINES	0.458837	171
IRIS_313-10239	66620122	65839	0.000988275	8752	8638	7415	Indica	indx	PHILIPPINES	4.16745	138
IRIS_313-10242	49788077	41959	0.000842752	22076	22002	20735	Japonica	temp	PHILIPPINES	1.89952	117
IRIS_313-10247	52882444	864392	0.0163455	808398	808305	807145	Indica	ind1B	PHILIPPINES	0.446167	185
IRIS_313-10257	62776461	69617	0.00110897	13861	13759	12214	Indica	indx	PHILIPPINES	4.25446	177
IRIS_313-10258	65215431	22616	0.000346789	5015	4935	3940	Japonica	temp	PHILIPPINES	3.71763	79
IRIS_313-10260	71045658	554425	0.00780378	493227	493128	491749	Indica	indx	PHILIPPINES	0.208397	174
IRIS_313-10263	45729999	46402	0.00101469	9114	9025	7639	Indica	indx	PHILIPPINES	3.86059	128
IRIS_313-10268	60607042	56236	0.000927879	6437	6345	5125	Indica	indx	PHILIPPINES	3.98256	97
IRIS_313-10271	61539101	65281	0.00106081	11132	11060	9794	Indica	indx	PHILIPPINES	2.89432	114
IRIS_313-10272	50237266	100280	0.00199613	72293	72201	70635	Japonica	japx	PHILIPPINES	1.42599	179
IRIS_313-10274	29705900	54106	0.00182139	31472	31399	29994	Indica	ind1B	PHILIPPINES	2.00175	149
IRIS_313-10275	59925184	123015	0.00205281	73378	73220	71707	Indica	indx	PHILIPPINES	1.51271	208
IRIS_313-10279	61880351	66355	0.00107231	9985	9884	8368	Indica	indx	PHILIPPINES	4.32225	149
IRIS_313-10285	60249139	693506	0.0115106	639336	639277	638077	Indica	indx	PHILIPPINES	0.444016	193
IRIS_313-10287	43353586	40666	0.000938008	5319	5234	4134	Indica	ind1B	PHILIPPINES	3.87756	97
IRIS_313-10289	43480344	45433	0.00104491	9484	9392	8028	Indica	ind1B	PHILIPPINES	3.90672	140
IRIS_313-10290	52547794	330394	0.0062875	278533	278448	277229	Indica	ind1B	PHILIPPINES	0.481834	176
IRIS_313-10293	44338455	83976	0.00189398	44011	43932	42698	Indica	ind1B	PHILIPPINES	1.00837	116
IRIS_313-10294	45774365	759793	0.0165987	709802	709692	708596	Indica	indx	PHILIPPINES	0.179245	170
IRIS_313-10295	48263341	287294	0.00595263	264552	264469	262926	Admix	admix	PHILIPPINES	0.599468	203
IRIS_313-10298	50152180	70300	0.00140173	25341	25254	23544	Indica	ind1B	PHILIPPINES	2.9758	184
IRIS_313-10300	54321498	87096	0.00160334	41299	41222	39736	Indica	indx	PHILIPPINES	2.25858	166
IRIS_313-10301	92151291	90571	0.000982851	14171	14049	12407	Indica	indx	PHILIPPINES	4.39985	188
IRIS_313-10307	63253198	60984	0.000964125	7926	7778	6468	Indica	indx	PHILIPPINES	4.07638	126
IRIS_313-10314	62707126	80561	0.00128472	26219	26089	24557	Indica	indx	PHILIPPINES	1.92977	147
IRIS_313-10318	50360413	54155	0.00107535	9214	9136	7893	Indica	indx	PHILIPPINES	3.48482	109
IRIS_313-10325	61851470	320278	0.00517818	268537	268436	267157	Indica	indx	PHILIPPINES	0.255013	150
IRIS_313-10327	69734561	44136	0.000632914	11776	11707	10396	Japonica	trop	PHILIPPINES	3.79107	151
IRIS_313-10332	71193914	77114	0.00108315	9324	9224	7945	Indica	indx	PHILIPPINES	4.22745	141
IRIS_313-10333	102553276	428650	0.00417978	338773	338632	337061	Indica	ind1B	PHILIPPINES	0.701082	227
IRIS_313-10334	35561788	69889	0.00196528	40253	40137	38892	Indica	ind1B	PHILIPPINES	0.864554	112
IRIS_313-10336	49479307	89250	0.00180378	67512	67416	66037	Japonica	trop	PHILIPPINES	1.42	178
IRIS_313-10337	113341117	650059	0.00573542	546151	546010	544469	Indica	indx	PHILIPPINES	0.397812	216
IRIS_313-10340	54238227	56370	0.0010393	7796	7679	6360	Indica	indx	PHILIPPINES	4.19055	133
IRIS_313-10341	28283612	46085	0.00162939	21602	21555	20592	Indica	indx	PHILIPPINES	1.01448	62
IRIS_313-10348	25424679	512477	0.0201567	487493	487413	486426	Indica	indx	PHILIPPINES	0.135107	103
IRIS_313-10349	48431405	923210	0.0190622	873904	873853	872402	Indica	indx	PHILIPPINES	0.452209	196
IRIS_313-10352	87854979	674025	0.00767202	599802	599692	598255	Indica	indx	PHILIPPINES	0.530654	212
IRIS_313-10353	44679664	129537	0.00289924	90698	90577	88937	Indica	indx	PHILIPPINES	1.24079	193
IRIS_313-10355	46466517	47956	0.00103205	6908	6828	5585	Indica	indx	PHILIPPINES	4.19102	127
IRIS_313-10357	50673738	55141	0.00108816	8150	8062	6616	Indica	indx	PHILIPPINES	4.25238	139
IRIS_313-10359	40729795	57979	0.0014235	24462	24360	23030	Indica	indx	PHILIPPINES	1.29439	101
IRIS_313-10360	31371055	34586	0.00110248	5297	5209	4014	Indica	indx	PHILIPPINES	4.00872	96
IRIS_313-10361	52496955	543984	0.0103622	490161	490082	488766	Indica	indx	PHILIPPINES	0.496819	193
IRIS_313-10366	57914003	76449	0.00132004	26252	26139	24588	Indica	indx	PHILIPPINES	2.8938	198
IRIS_313-10371	60083397	63232	0.0010524	8720	8608	7357	Indica	indx	PHILIPPINES	4.26237	145
IRIS_313-10373	48138649	24033	0.000499245	9709	9522	7878	Japonica	temp	PHILIPPINES	4.2884	136
IRIS_313-10374	29245824	262165	0.00896419	233881	233809	232721	Indica	indx	PHILIPPINES	0.194652	104
IRIS_313-10375	39317908	33094	0.000841703	4642	4569	3363	Indica	indx	PHILIPPINES	3.74733	77
IRIS_313-10379	46205290	59698	0.00129202	47181	47100	45873	Japonica	temp	PHILIPPINES	1.61416	160
IRIS_313-10380	66155535	2413397	0.0364807	2342973	2342863	2341319	Aus	aus	PHILIPPINES	0.108355	187
IRIS_313-10385	46109409	46687	0.00101253	7022	6951	5706	Indica	ind1B	PHILIPPINES	3.70804	99
IRIS_313-10392	81928331	92222	0.00112564	16797	16704	15059	Indica	ind1B	PHILIPPINES	4.43028	184
IRIS_313-10394	75243062	1482392	0.0197014	1405440	1405343	1403672	Indica	indx	PHILIPPINES	0.441617	221
IRIS_313-10396	44969476	1657032	0.0368479	1606824	1606679	1605268	Indica	indx	PHILIPPINES	0.180081	211
IRIS_313-10397	93120349	2457441	0.0263899	2350289	2350203	2348145	Indica	ind1B	PHILIPPINES	0.427962	213
IRIS_313-10398	46472886	50243	0.00108113	6156	6063	4721	Indica	ind1B	PHILIPPINES	4.13377	113
IRIS_313-10399	38064538	126250	0.00331674	92022	91944	90799	Indica	indx	PHILIPPINES	0.628905	151
IRIS_313-10400	37387715	71147	0.00190295	41907	41839	40489	Indica	ind1B	PHILIPPINES	2.50732	166
IRIS_313-10401	32587004	376608	0.011557	343720	343640	342176	Indica	ind1B	PHILIPPINES	0.824854	192
IRIS_313-10402	51776944	377474	0.00729039	328249	328182	326892	Indica	ind1B	PHILIPPINES	0.511726	179
IRIS_313-10403	59419799	2631144	0.0442806	2556812	2556737	2554763	Indica	indx	PHILIPPINES	0.408235	197
IRIS_313-10404	64306001	1623333	0.0252439	1547264	1547193	1545700	Indica	indx	PHILIPPINES	0.425104	195
IRIS_313-10412	35604781	149083	0.00418716	118381	118316	116928	Indica	indx	PHILIPPINES	0.608281	158
IRIS_313-10417	34614342	35524	0.00102628	6291	6161	5216	Indica	ind1B	PHILIPPINES	2.42153	72
IRIS_313-10421	42539166	610304	0.0143469	568871	568786	567506	Indica	indx	PHILIPPINES	0.172042	164
IRIS_313-10422	26621219	28676	0.00107719	4399	4326	3226	Indica	indx	PHILIPPINES	3.69314	76
IRIS_313-10423	71954817	534919	0.0074341	467552	467428	466115	Indica	indx	PHILIPPINES	0.501749	203
IRIS_313-10428	45611209	45934	0.00100708	9227	9102	7558	Indica	ind3	PHILIPPINES	4.42701	152
IRIS_313-10429	39528172	16521	0.000417955	5210	5142	3912	Japonica	temp	PHILIPPINES	4.11541	100
IRIS_313-10430	55821070	22521	0.00040345	7463	7279	5852	Japonica	temp	PHILIPPINES	4.19966	124
IRIS_313-10433	47114564	47042	0.00099846	6131	6042	4897	Indica	indx	PHILIPPINES	4.14632	113
IRIS_313-10437	64850724	27067	0.000417374	9571	9461	8282	Japonica	temp	PHILIPPINES	4.49582	155
IRIS_313-10440	79931777	48218	0.000603239	13898	13699	12209	Japonica	temp	PHILIPPINES	4.60818	191
IRIS_313-10441	62534091	70729	0.00113105	10379	10177	8878	Indica	indx	PHILIPPINES	4.5095	169
IRIS_313-10444	53199988	97503	0.00183276	67490	67367	65712	Japonica	trop	PHILIPPINES	1.91434	202
IRIS_313-10448	53281696	82701	0.00155215	33084	32875	31052	Indica	ind3	PHILIPPINES	3.54022	213
IRIS_313-10449	55431288	51273	0.000924983	7480	7339	5956	Indica	ind1A	PHILIPPINES	4.27376	137
IRIS_313-10450	46873026	55444	0.00118286	6512	6372	5202	Indica	ind1A	PHILIPPINES	4.12215	109
IRIS_313-10452	49148341	60849	0.00123807	8940	8780	7556	Indica	ind1A	PHILIPPINES	4.33967	150
IRIS_313-10453	53280919	255851	0.00480193	230695	230529	228115	Japonica	japx	PHILIPPINES	1.98447	229
IRIS_313-10458	83477753	86023	0.00103049	14948	14763	13159	Indica	ind1A	PHILIPPINES	4.54408	199
IRIS_313-10459	66804269	42956	0.000643013	10327	10162	8655	Japonica	japx	PHILIPPINES	4.02917	149
IRIS_313-10469	73738412	142084	0.00192687	118330	118047	116247	Japonica	temp	PHILIPPINES	3.41047	235
IRIS_313-10476	55704451	64998	0.00116684	11994	11722	10022	Indica	ind2	PHILIPPINES	4.4083	171
IRIS_313-10477	73660077	95759	0.00130001	18666	18494	17076	Indica	indx	PHILIPPINES	4.61748	204
IRIS_313-10480	60572947	75147	0.0012406	19912	19665	17703	Indica	indx	PHILIPPINES	4.41133	195
IRIS_313-10484	66751314	64871	0.000971831	12554	12318	10674	Indica	ind1A	PHILIPPINES	4.51623	179
IRIS_313-10485	66443165	68148	0.00102566	33722	33345	31200	Japonica	trop	PHILIPPINES	4.37682	211
IRIS_313-10489	47901369	31808	0.000664031	6338	6215	4864	Japonica	trop	PHILIPPINES	4.12362	112
IRIS_313-10497	31283866	33392	0.00106739	6794	6668	5323	Indica	ind1A	PHILIPPINES	4.09135	114
IRIS_313-10502	50896172	67373	0.00132373	17461	17244	15373	Indica	ind1A	PHILIPPINES	4.43659	191
IRIS_313-10503	93828764	41877	0.000446313	10341	10085	8465	Indica	ind1A	PHILIPPINES	4.54382	170
IRIS_313-10504	37011469	38051	0.00102809	5993	5872	4521	Indica	ind1A	PHILIPPINES	4.11244	110
IRIS_313-10506	39279008	39591	0.00100794	6447	6346	4997	Indica	ind3	PHILIPPINES	4.18804	123
IRIS_313-10507	67542435	70781	0.00104795	34212	33871	32049	Japonica	trop	PHILIPPINES	3.27479	204
IRIS_313-10509	75514368	180947	0.00239619	113837	113674	111949	Indica	ind3	PHILIPPINES	1.26101	223
IRIS_313-10510	56780898	83277	0.00146664	32225	31982	29916	Indica	indx	PHILIPPINES	4.04742	195
IRIS_313-10511	118217706	137336	0.00116172	40648	40342	38000	Indica	ind3	PHILIPPINES	4.27518	219
IRIS_313-10513	35422238	69142	0.00195194	37296	37166	35298	Indica	indx	PHILIPPINES	3.32314	210
IRIS_313-10514	54977681	55111	0.00100242	7192	7086	5683	Indica	indx	PHILIPPINES	4.17248	114
IRIS_313-10515	73243007	69166	0.000944336	9515	9358	7981	Indica	ind1A	PHILIPPINES	4.28837	148
IRIS_313-10516	47402468	57116	0.00120492	15117	14972	13308	Indica	indx	PHILIPPINES	3.72474	149
IRIS_313-10517	64753669	71619	0.00110602	16430	16211	14478	Indica	ind3	PHILIPPINES	4.45922	200
IRIS_313-10518	70528191	81988	0.00116249	19019	18895	16982	Indica	indx	PHILIPPINES	4.42667	193
IRIS_313-10519	77471158	87472	0.00112909	19157	18910	17118	Indica	ind2	PHILIPPINES	4.44467	199
IRIS_313-10520	68607040	69301	0.00101011	13051	12881	11326	Indica	indx	PHILIPPINES	4.49094	184
IRIS_313-10521	56764526	43071	0.000758766	9682	9582	8178	Aromatic	aro	PHILIPPINES	4.09228	148
IRIS_313-10522	45269984	52397	0.00115743	19323	19181	17692	Admix	admix	PHILIPPINES	2.92127	163
IRIS_313-10523	41260888	44234	0.00107206	7946	7841	6460	Indica	indx	PHILIPPINES	4.27657	139
IRIS_313-10524	92872768	92858	0.000999841	17017	16790	15102	Indica	ind3	PHILIPPINES	4.57121	202
IRIS_313-10525	60548002	65887	0.00108818	16638	16457	14768	Indica	ind3	PHILIPPINES	4.44574	198
IRIS_313-10526	93439137	102364	0.00109552	23639	23399	21211	Indica	ind2	PHILIPPINES	4.67856	226
IRIS_313-10527	47640919	50264	0.00105506	8466	8324	6831	Indica	ind2	PHILIPPINES	4.18161	136
IRIS_313-10531	46622205	45994	0.000986526	10024	9933	8413	Admix	admix	PHILIPPINES	4.54624	181
IRIS_313-10534	75472749	77222	0.00102318	11847	11689	10143	Aus	aus	PHILIPPINES	4.55718	178
IRIS_313-10536	48827709	87877	0.00179974	43665	43418	41119	Indica	ind2	PHILIPPINES	3.8177	224
IRIS_313-10537	50499099	182568	0.00361527	129384	129018	126436	Admix	admix	PHILIPPINES	3.36417	237
IRIS_313-10539	35441520	91602	0.0025846	38634	38452	37088	Indica	ind2	PHILIPPINES	3.17065	189
IRIS_313-10541	90499072	190261	0.00210235	137237	136505	132984	Japonica	trop	PHILIPPINES	3.85542	236
IRIS_313-10542	81860017	117799	0.00143903	29816	29489	27700	Indica	ind2	PHILIPPINES	4.45615	224
IRIS_313-10543	50354661	83356	0.00165538	29885	29518	27599	Aus	aus	PHILIPPINES	4.40615	221
IRIS_313-10544	82139256	127190	0.00154847	48083	47918	45924	Indica	ind2	PHILIPPINES	3.36286	220
IRIS_313-10545	26859644	30103	0.00112075	3866	3775	2769	Aus	aus	PHILIPPINES	3.76035	70
IRIS_313-10547	72611871	76942	0.00105963	15444	15280	13523	Indica	indx	PHILIPPINES	4.43287	186
IRIS_313-10549	58425517	70027	0.00119857	10926	10779	9488	Aus	aus	PHILIPPINES	4.47638	172
IRIS_313-10550	72903244	78405	0.00107547	11231	11111	9531	Indica	indx	PHILIPPINES	4.38523	164
IRIS_313-10552	47651130	32651	0.000685209	8010	7944	6513	Japonica	trop	PHILIPPINES	4.1803	135
IRIS_313-10554	52393007	56263	0.00107386	8172	8047	6786	Indica	ind3	PHILIPPINES	4.24406	143
IRIS_313-10555	49166690	55125	0.00112119	8921	8779	7250	Indica	ind3	PHILIPPINES	4.36948	151
IRIS_313-10556	56646992	65854	0.00116253	13514	13430	11647	Indica	ind3	PHILIPPINES	4.56001	190
IRIS_313-10557	59422730	68504	0.00115282	17157	16914	15010	Indica	ind3	PHILIPPINES	4.47386	193
IRIS_313-10558	43906724	32284	0.000735286	13681	13506	12066	Japonica	temp	PHILIPPINES	4.50697	182
IRIS_313-10559	50818088	40086	0.000788814	19896	19791	18030	Japonica	temp	PHILIPPINES	4.2417	198
IRIS_313-10560	76314815	83825	0.00109841	13683	13611	12151	Indica	ind1A	PHILIPPINES	4.66885	200
IRIS_313-10561	69821405	108046	0.00154746	42821	42598	40365	Indica	ind1A	PHILIPPINES	3.96491	224
IRIS_313-10562	64726940	47936	0.000740588	11643	11556	10108	Japonica	japx	PHILIPPINES	4.53426	170
IRIS_313-10563	89555634	49902	0.000557218	17719	17583	15939	Japonica	temp	PHILIPPINES	4.6362	206
IRIS_313-10564	84114909	109109	0.00129714	81541	81325	79518	Japonica	temp	PHILIPPINES	3.1125	232
IRIS_313-10565	40145442	57319	0.00142778	16880	16641	14812	Indica	indx	PHILIPPINES	4.50101	205
IRIS_313-10566	55521570	134064	0.00241463	76230	75908	73133	Indica	indx	PHILIPPINES	3.44623	221
IRIS_313-10567	64747909	31071	0.000479877	9202	9042	7656	Japonica	temp	PHILIPPINES	4.48184	151
IRIS_313-10568	47903520	19571	0.00040855	5692	5605	4366	Japonica	temp	PHILIPPINES	4.15602	116
IRIS_313-10569	46025205	20416	0.000443583	9388	9292	8014	Japonica	temp	PHILIPPINES	3.64984	131
IRIS_313-10570	76990496	38253	0.000496854	9888	9811	8586	Japonica	temp	PHILIPPINES	4.02372	143
IRIS_313-10572	53046754	53588	0.0010102	12883	12785	11437	Indica	indx	PHILIPPINES	4.51416	176
IRIS_313-10573	61804414	65987	0.00106767	11384	11298	9995	Indica	ind2	PHILIPPINES	4.42231	165
IRIS_313-10574	58234829	65533	0.00112532	14961	14827	13142	Indica	indx	PHILIPPINES	4.51347	180
IRIS_313-10575	53424415	90757	0.00169879	44572	44484	42883	Indica	indx	PHILIPPINES	4.31941	210
IRIS_313-10576	108348807	35443	0.000327119	10334	10245	8810	Indica	ind2	PHILIPPINES	4.4249	163
IRIS_313-10577	132901567	204567	0.00153924	129814	129480	127472	Japonica	trop	PHILIPPINES	1.4399	204
IRIS_313-10578	93166164	20670	0.000221862	9828	9728	8187	Japonica	trop	PHILIPPINES	4.4317	160
IRIS_313-10580	55418419	38622	0.000696916	9626	9535	8264	Japonica	trop	PHILIPPINES	4.45349	155
IRIS_313-10581	28107094	36545	0.00130021	21796	21379	19552	Japonica	trop	PHILIPPINES	4.21367	208
IRIS_313-10582	135809234	87428	0.000643756	75604	75531	74404	Japonica	trop	PHILIPPINES	2.32431	171
IRIS_313-10583	34478014	14813	0.000429636	5192	5125	4090	Japonica	temp	PHILIPPINES	4.11517	105
IRIS_313-10585	59718691	185436	0.00310516	149078	148953	147429	Admix	admix	PHILIPPINES	0.841804	204
IRIS_313-10587	55908581	78986	0.00141277	19125	18927	17229	Aus	aus	PHILIPPINES	4.39013	204
IRIS_313-10592	56586460	212005	0.00374657	167418	167329	165906	Aus	aus	PHILIPPINES	1.38637	189
IRIS_313-10593	46991848	150889	0.00321096	111797	111627	110167	Aus	aus	PHILIPPINES	2.42701	220
IRIS_313-10594	42871474	46531	0.00108536	12116	11992	10642	Aus	aus	PHILIPPINES	4.28257	163
IRIS_313-10595	49945030	48033	0.000961717	10854	10757	9416	Aus	aus	PHILIPPINES	4.168	144
IRIS_313-10598	63912087	166417	0.00260384	97236	96815	94794	Aus	aus	PHILIPPINES	1.95825	224
IRIS_313-10600	43650473	50971	0.00116771	18487	18284	16644	Aus	aus	PHILIPPINES	4.23622	193
IRIS_313-10602	93876538	183302	0.00195259	111177	110687	108975	Aus	aus	PHILIPPINES	3.02208	237
IRIS_313-10603	126286434	32127	0.000254398	7611	7501	6222	Aus	aus	PHILIPPINES	4.18416	131
IRIS_313-10604	56912785	105267	0.00184962	47888	47381	45504	Aus	aus	PHILIPPINES	3.19043	223
IRIS_313-10605	106531972	27675	0.000259781	6330	6236	5017	Aus	aus	PHILIPPINES	4.14893	116
IRIS_313-10606	41159615	73437	0.0017842	41933	41802	40313	Aus	aus	PHILIPPINES	2.3751	182
IRIS_313-10608	60735049	52047	0.000856952	9030	8917	7566	Aus	aus	PHILIPPINES	4.27018	144
IRIS_313-10609	140567076	159637	0.00113566	126330	126153	124624	Indica	indx	PHILIPPINES	0.54816	156
IRIS_313-10610	62178235	81336	0.00130811	26345	26203	24525	Indica	ind2	PHILIPPINES	3.69068	200
IRIS_313-10614	109206202	150289	0.00137619	29922	29730	28250	Indica	indx	PHILIPPINES	4.6444	219
IRIS_313-10617	78694962	47653	0.000605541	18386	18222	16523	Japonica	temp	PHILIPPINES	4.4985	204
IRIS_313-10618	64136203	24167	0.000376807	9053	8951	7458	Japonica	temp	PHILIPPINES	4.32719	144
IRIS_313-10619	52128473	36080	0.000692136	12063	11939	10374	Japonica	trop	PHILIPPINES	4.58262	189
IRIS_313-10620	63046451	472278	0.00749095	424664	424161	421770	Japonica	trop	PHILIPPINES	1.04964	228
IRIS_313-10623	73213796	106957	0.00146089	42153	41769	39582	Aus	aus	PHILIPPINES	4.18225	213
IRIS_313-10628	82293890	92570	0.00112487	19952	19725	17788	Indica	ind2	PHILIPPINES	4.39077	199
IRIS_313-10631	50327914	31763	0.000631121	18063	17960	16138	Japonica	temp	PHILIPPINES	3.3769	155
IRIS_313-10640	49727446	55523	0.00111655	12998	12858	11108	Indica	ind2	PHILIPPINES	4.10407	159
IRIS_313-10642	105310788	56567	0.000537143	26232	26112	24586	Japonica	temp	PHILIPPINES	4.6605	200
IRIS_313-10644	59365161	204917	0.00345181	175493	175119	173112	Japonica	trop	PHILIPPINES	1.19571	227
IRIS_313-10645	58621542	48064	0.000819903	23772	23558	21556	Japonica	trop	PHILIPPINES	4.44149	209
IRIS_313-10648	57912778	71515	0.00123487	22367	22257	20357	Indica	ind3	PHILIPPINES	4.29824	209
IRIS_313-10649	65498598	50775	0.000775207	18269	18128	16832	Japonica	trop	PHILIPPINES	2.87921	160
IRIS_313-10650	65183104	66755	0.00102412	10111	9955	8381	Indica	ind3	PHILIPPINES	4.24057	147
IRIS_313-10651	65415970	64476	0.000985631	9833	9707	8383	Indica	indx	PHILIPPINES	4.18346	143
IRIS_313-10652	81799753	119836	0.00146499	49400	49155	47001	Indica	ind3	PHILIPPINES	3.27291	227
IRIS_313-10653	59877544	199421	0.00333048	156655	156323	153515	Japonica	subtrop	PHILIPPINES	2.56641	236
IRIS_313-10654	71619259	80985	0.00113077	19883	19658	17757	Indica	ind3	PHILIPPINES	4.53771	214
IRIS_313-10655	62095265	158189	0.00254752	99312	99100	97207	Indica	indx	PHILIPPINES	1.87228	208
IRIS_313-10656	66099264	113982	0.00172441	75871	74588	71642	Japonica	subtrop	PHILIPPINES	4.24754	223
IRIS_313-10657	93866847	14080	0.00015	5154	5066	3811	Japonica	subtrop	PHILIPPINES	3.67399	75
IRIS_313-10659	57486122	92456	0.00160832	43592	43359	41225	Indica	ind3	PHILIPPINES	3.56546	220
IRIS_313-10660	36675218	49722	0.00135574	33102	32870	30772	Japonica	subtrop	PHILIPPINES	3.81664	211
IRIS_313-10661	48393429	54245	0.00112092	10842	10684	9096	Indica	ind2	PHILIPPINES	4.14735	145
IRIS_313-10662	44422089	122517	0.00275802	82607	82528	80514	Indica	ind2	PHILIPPINES	2.97796	233
IRIS_313-10664	89150737	167550	0.0018794	86015	85840	83379	Indica	ind2	PHILIPPINES	2.67184	235
IRIS_313-10666	91350524	119274	0.00130567	33873	33666	31309	Indica	indx	PHILIPPINES	3.8149	218
IRIS_313-10667	56998793	74540	0.00130775	16962	16788	14836	Indica	ind2	PHILIPPINES	4.45499	196
IRIS_313-10668	63318692	117591	0.00185713	53788	53142	50799	Indica	indx	PHILIPPINES	4.23981	207
IRIS_313-10670	51597649	48255	0.000935217	16840	16629	14716	Aromatic	aro	PHILIPPINES	4.2357	176
IRIS_313-10671	70315016	97754	0.00139023	30581	30357	28346	Indica	indx	PHILIPPINES	4.1811	215
IRIS_313-10673	43436321	68652	0.00158052	29935	29675	27663	Aus	aus	PHILIPPINES	2.89863	180
IRIS_313-10674	59432623	62860	0.00105767	8623	8511	7078	Indica	indx	PHILIPPINES	4.1482	130
IRIS_313-10675	72467090	116440	0.0016068	49711	49309	46716	Indica	indx	PHILIPPINES	3.20749	197
IRIS_313-10676	57243298	227045	0.00396632	171226	171011	168503	Admix	admix	PHILIPPINES	2.77016	235
IRIS_313-10677	75556099	32494	0.000430065	12940	12869	11432	Japonica	temp	PHILIPPINES	4.29987	168
IRIS_313-10678	52233215	251222	0.00480962	198759	198625	196705	Indica	ind2	PHILIPPINES	2.74752	232
IRIS_313-10679	53404412	81738	0.00153055	54250	54106	51925	Japonica	subtrop	PHILIPPINES	3.54451	220
IRIS_313-10680	44413803	79608	0.00179242	40162	40034	38260	Indica	ind3	PHILIPPINES	2.92127	207
IRIS_313-10681	72824573	79015	0.001085	14193	14041	12459	Indica	ind3	PHILIPPINES	4.50534	190
IRIS_313-10682	90246682	96483	0.0010691	17216	17052	15422	Indica	ind3	PHILIPPINES	3.96069	179
IRIS_313-10683	62745318	86454	0.00137786	31738	31600	29848	Indica	ind3	PHILIPPINES	2.42085	183
IRIS_313-10684	38117688	48747	0.00127886	14493	14403	12962	Indica	ind3	PHILIPPINES	3.39374	143
IRIS_313-10687	98291449	102277	0.00104055	14580	14464	12919	Indica	ind3	PHILIPPINES	4.28372	173
IRIS_313-10688	72859140	112412	0.00154287	40667	40497	38153	Indica	ind3	PHILIPPINES	3.62786	209
IRIS_313-10689	50722167	52325	0.0010316	20767	20646	18541	Japonica	trop	PHILIPPINES	3.96835	186
IRIS_313-10690	55035752	56786	0.0010318	8102	8008	6615	Indica	ind3	PHILIPPINES	4.12334	129
IRIS_313-10692	56879862	207464	0.00364741	145872	144878	141397	Indica	ind3	PHILIPPINES	3.22952	234
IRIS_313-10693	71521802	48772	0.000681918	12809	12677	11183	Japonica	trop	PHILIPPINES	4.38571	174
IRIS_313-10694	44784428	189076	0.00422191	137995	137844	136391	Indica	ind3	PHILIPPINES	1.54093	194
IRIS_313-10695	49295101	68671	0.00139306	23417	23073	20983	Indica	ind3	PHILIPPINES	4.22713	181
IRIS_313-10697	78685042	107068	0.00136072	35489	35220	32974	Indica	ind3	PHILIPPINES	4.29206	217
IRIS_313-10698	53535609	56636	0.00105791	8866	8746	7302	Indica	ind3	PHILIPPINES	4.14669	129
IRIS_313-10699	58986643	146442	0.00248263	94303	94187	92567	Indica	ind3	PHILIPPINES	2.60916	216
IRIS_313-10700	40150341	42345	0.00105466	8072	7988	6666	Indica	ind3	PHILIPPINES	4.00938	126
IRIS_313-10701	41296153	44720	0.00108291	8688	8604	7023	Indica	ind3	PHILIPPINES	4.18505	132
IRIS_313-10702	58021839	62946	0.00108487	12404	12234	10434	Indica	ind3	PHILIPPINES	4.42447	176
IRIS_313-10703	69583095	44761	0.000643274	11339	11198	9563	Japonica	trop	PHILIPPINES	4.35708	165
IRIS_313-10704	48962951	28696	0.000586076	6358	6273	4942	Japonica	trop	PHILIPPINES	4.05528	111
IRIS_313-10705	61542951	61733	0.00100309	13848	13705	11802	Indica	indx	PHILIPPINES	4.44467	187
IRIS_313-10706	102257213	107206	0.0010484	18228	18091	16478	Indica	ind3	PHILIPPINES	4.40386	198
IRIS_313-10707	69334105	73677	0.00106264	13136	13005	11244	Indica	ind3	PHILIPPINES	4.40114	175
IRIS_313-10708	66626877	93765	0.00140731	60309	60160	57797	Japonica	trop	PHILIPPINES	3.60493	232
IRIS_313-10710	69642477	47255	0.000678537	15137	14922	13200	Japonica	trop	PHILIPPINES	4.39189	189
IRIS_313-10711	53468868	49992	0.000934974	16525	16467	14750	Japonica	trop	PHILIPPINES	4.67252	205
IRIS_313-10712	70872969	59820	0.000844045	17602	17517	16091	Japonica	trop	PHILIPPINES	4.69324	204
IRIS_313-10715	57533860	62154	0.0010803	9488	9386	7988	Indica	ind2	PHILIPPINES	4.36362	162
IRIS_313-10716	52302415	164105	0.00313762	113771	113669	111912	Indica	ind2	PHILIPPINES	2.00636	217
IRIS_313-10717	62216909	401720	0.00645677	338140	338011	335103	Indica	ind2	PHILIPPINES	1.87915	235
IRIS_313-10718	98197700	1469288	0.0149626	1246047	1245805	1243417	Aus	aus	PHILIPPINES	2.43864	230
IRIS_313-10719	62644389	540444	0.00862717	449402	448624	445267	Indica	ind2	PHILIPPINES	2.97477	237
IRIS_313-10720	23262075	31209	0.00134163	9509	9372	7924	Indica	indx	PHILIPPINES	3.87525	126
IRIS_313-10721	67933156	147515	0.00217147	70376	70028	68311	Indica	ind2	PHILIPPINES	3.15469	225
IRIS_313-10722	44701109	198292	0.00443595	156630	156182	154239	Japonica	trop	PHILIPPINES	2.87158	232
IRIS_313-10723	73181026	219664	0.00300165	131461	131175	129343	Indica	ind2	PHILIPPINES	3.07596	235
IRIS_313-10724	58701260	173518	0.00295595	116028	115832	113869	Indica	ind3	PHILIPPINES	2.96679	234
IRIS_313-10725	111449556	438672	0.00393606	254957	254479	252323	Indica	indx	PHILIPPINES	2.45724	237
IRIS_313-10726	103018000	199487	0.00193643	90977	90819	88235	Indica	ind3	PHILIPPINES	3.21697	233
IRIS_313-10727	93491429	126958	0.00135796	23357	23105	21498	Indica	ind3	PHILIPPINES	4.52701	207
IRIS_313-10728	75951038	94848	0.0012488	23071	22872	20785	Indica	indx	PHILIPPINES	4.56065	223
IRIS_313-10729	52242228	93466	0.00178909	28634	28505	26449	Admix	admix	PHILIPPINES	4.63824	217
IRIS_313-10730	50890413	358518	0.0070449	312012	311872	307469	Japonica	trop	PHILIPPINES	3.00565	237
IRIS_313-10731	58847046	183083	0.00311117	114521	114347	112764	Indica	ind1A	PHILIPPINES	2.2671	220
IRIS_313-10732	55565416	58572	0.00105411	23198	22982	20698	Aromatic	aro	PHILIPPINES	4.32945	195
IRIS_313-10733	69106577	363425	0.00525891	296503	296401	294154	Indica	indx	PHILIPPINES	0.585636	221
IRIS_313-10734	47020021	70186	0.00149268	28976	28640	26294	Aus	aus	PHILIPPINES	4.37989	208
IRIS_313-10735	55777254	204066	0.00365859	145579	145086	142792	Aus	aus	PHILIPPINES	2.57791	235
IRIS_313-10736	59519612	89358	0.00150132	31192	30954	29038	Aus	aus	PHILIPPINES	4.39067	231
IRIS_313-10737	54130181	104218	0.00192532	49808	49403	47441	Aus	aus	PHILIPPINES	3.86719	231
IRIS_313-10738	57205514	686462	0.0119999	549540	549415	547586	Admix	admix	PHILIPPINES	1.0468	226
IRIS_313-10739	57095148	364244	0.0063796	260065	258869	256202	Indica	indx	PHILIPPINES	2.90868	237
IRIS_313-10740	66018250	185558	0.00281071	142145	141788	139235	Japonica	trop	PHILIPPINES	2.12901	233
IRIS_313-10741	54707965	238209	0.00435419	198643	198408	196092	Japonica	trop	PHILIPPINES	2.76176	234
IRIS_313-10742	46879689	245270	0.0052319	194144	193881	191968	Indica	ind3	PHILIPPINES	1.80641	233
IRIS_313-10743	55472919	193713	0.00349203	160222	160078	158507	Japonica	trop	PHILIPPINES	1.70537	207
IRIS_313-10744	79146493	457575	0.00578137	406686	406441	404015	Japonica	trop	PHILIPPINES	2.19393	237
IRIS_313-10745	40037569	75947	0.00189689	42597	42105	40280	Japonica	trop	PHILIPPINES	3.27476	210
IRIS_313-10746	44150366	166582	0.00377306	111813	111103	108730	Japonica	trop	PHILIPPINES	2.70396	219
IRIS_313-10747	55125468	112224	0.00203579	75937	75569	73340	Japonica	trop	PHILIPPINES	3.00238	228
IRIS_313-10748	89177147	269317	0.00302002	183493	183013	180926	Indica	indx	PHILIPPINES	2.76438	237
IRIS_313-10749	56119685	154641	0.00275556	99181	98831	96344	Indica	ind3	PHILIPPINES	3.47177	236
IRIS_313-10750	44506988	69136	0.00155337	21308	21026	19078	Indica	ind3	PHILIPPINES	4.54233	210
IRIS_313-10751	63065615	76196	0.0012082	18622	18495	16844	Indica	indx	PHILIPPINES	4.12967	199
IRIS_313-10752	55166444	66239	0.00120071	36657	36481	34786	Japonica	trop	PHILIPPINES	3.79017	221
IRIS_313-10753	59969969	62895	0.00104877	11245	11141	9453	Indica	ind1B	PHILIPPINES	3.71715	151
IRIS_313-10754	66166266	81463	0.00123119	15029	14850	13072	Indica	indx	PHILIPPINES	4.58303	203
IRIS_313-10755	63742893	75886	0.0011905	18232	18087	16209	Indica	ind3	PHILIPPINES	4.69423	219
IRIS_313-10756	70178717	148962	0.00212261	83804	83454	81123	Indica	ind2	PHILIPPINES	2.48346	231
IRIS_313-10757	52405602	130082	0.00248222	78753	78611	76735	Indica	ind3	PHILIPPINES	2.9942	224
IRIS_313-10758	57421181	251332	0.00437699	216247	215972	213793	Japonica	trop	PHILIPPINES	2.76689	236
IRIS_313-10759	51035026	177613	0.00348022	135799	134812	132856	Japonica	trop	PHILIPPINES	3.33707	237
IRIS_313-10760	64849173	155787	0.0024023	93130	92869	90818	Indica	ind3	PHILIPPINES	2.67203	236
IRIS_313-10761	55971713	203086	0.00362837	170565	170375	168716	Japonica	trop	PHILIPPINES	2.65496	236
IRIS_313-10762	92510320	218007	0.00235657	130371	130201	128205	Indica	ind3	PHILIPPINES	3.19021	236
IRIS_313-10765	65762782	171935	0.00261447	128485	128203	125921	Japonica	trop	PHILIPPINES	3.31999	237
IRIS_313-10766	62356169	49511	0.000794003	10893	10736	9210	Japonica	trop	PHILIPPINES	4.43602	167
IRIS_313-10767	57409873	542374	0.0094474	439513	439356	437772	Japonica	trop	PHILIPPINES	2.01365	220
IRIS_313-10768	64508333	88433	0.00137088	13871	13744	12358	Indica	ind3	PHILIPPINES	4.41762	177
IRIS_313-10769	56633183	282959	0.00499635	201780	201634	199641	Indica	indx	PHILIPPINES	2.62116	231
IRIS_313-10770	63233837	91570	0.00144812	46769	46357	44719	Japonica	trop	PHILIPPINES	3.98731	236
IRIS_313-10771	70311298	478624	0.00680721	428213	428002	424826	Japonica	trop	PHILIPPINES	1.00395	237
IRIS_313-10772	64411302	418545	0.00649801	348147	347160	341546	Indica	ind3	PHILIPPINES	3.26416	237
IRIS_313-10773	37938842	25363	0.000668523	6712	6590	5131	Japonica	trop	PHILIPPINES	4.15302	114
IRIS_313-10774	81389685	222675	0.00273591	137116	135586	132185	Indica	indx	PHILIPPINES	3.32721	233
IRIS_313-10775	62922872	66279	0.00105334	9530	9388	7839	Indica	indx	PHILIPPINES	4.26121	155
IRIS_313-10776	38621214	181590	0.00470182	156665	156344	154450	Japonica	trop	PHILIPPINES	2.21855	229
IRIS_313-10777	51508359	65663	0.0012748	18463	18261	16346	Indica	ind3	PHILIPPINES	4.32388	182
IRIS_313-10778	85286191	90858	0.00106533	16114	15918	14133	Indica	ind3	PHILIPPINES	4.51111	197
IRIS_313-10779	73854506	121722	0.00164813	49865	49581	47267	Indica	ind3	PHILIPPINES	4.17595	229
IRIS_313-10780	48513449	45113	0.000929907	21080	20902	18996	Japonica	trop	PHILIPPINES	4.18488	188
IRIS_313-10781	49886383	40231	0.000806453	12081	12002	10511	Japonica	trop	PHILIPPINES	4.153	153
IRIS_313-10782	56562614	64175	0.00113458	17838	17664	15671	Indica	ind3	PHILIPPINES	4.27916	191
IRIS_313-10783	57577628	236827	0.00411318	197924	197798	196217	Japonica	trop	PHILIPPINES	1.07086	219
IRIS_313-10784	55271422	210652	0.00381123	167133	166775	164731	Japonica	trop	PHILIPPINES	2.51496	235
IRIS_313-10785	64469276	503798	0.00781454	454627	454249	451799	Japonica	trop	PHILIPPINES	2.12689	237
IRIS_313-10786	75126828	593511	0.00790012	511425	511177	509336	Indica	ind3	PHILIPPINES	1.8108	234
IRIS_313-10787	79143577	86016	0.00108683	21253	21072	19120	Indica	ind3	PHILIPPINES	4.50792	213
IRIS_313-10788	44756070	82159	0.00183571	57070	56953	55413	Japonica	trop	PHILIPPINES	1.10234	143
IRIS_313-10789	69739980	122260	0.00175308	81293	81176	79278	Japonica	trop	PHILIPPINES	2.84365	218
IRIS_313-10790	68115982	71435	0.00104873	32263	32054	30060	Japonica	trop	PHILIPPINES	4.03451	206
IRIS_313-10791	67173280	171878	0.00255873	109412	109137	106951	Indica	ind3	PHILIPPINES	2.99675	234
IRIS_313-10792	55479026	62148	0.00112021	12343	12233	10597	Indica	ind3	PHILIPPINES	4.36164	166
IRIS_313-10793	101040229	255656	0.00253024	202390	202001	199241	Japonica	trop	PHILIPPINES	2.57166	236
IRIS_313-10794	71390045	365538	0.00512029	316535	315988	313087	Japonica	trop	PHILIPPINES	1.08841	234
IRIS_313-10795	64505207	379979	0.00589067	331498	330478	326829	Japonica	trop	PHILIPPINES	1.76697	234
IRIS_313-10796	44563691	81844	0.00183656	55190	55009	53176	Japonica	trop	PHILIPPINES	3.11228	215
IRIS_313-10797	71602532	275478	0.00384732	202803	202282	199795	Indica	ind3	PHILIPPINES	2.81445	236
IRIS_313-10798	90891810	309185	0.00340168	246201	245618	241913	Japonica	trop	PHILIPPINES	2.67176	234
IRIS_313-10799	58213849	359708	0.00617908	318998	318540	316417	Japonica	trop	PHILIPPINES	2.21539	236
IRIS_313-10800	63725128	41823	0.000656303	9548	9452	7983	Japonica	trop	PHILIPPINES	4.31814	147
IRIS_313-10801	61739732	39349	0.000637337	14290	14160	12423	Japonica	trop	PHILIPPINES	4.45971	185
IRIS_313-10802	73503519	162169	0.00220628	120972	120860	119111	Japonica	trop	PHILIPPINES	2.85079	234
IRIS_313-10803	38611480	32642	0.000845396	11310	11196	9594	Japonica	trop	PHILIPPINES	4.44478	162
IRIS_313-10804	58558865	76206	0.00130136	22636	22393	20386	Indica	ind3	PHILIPPINES	4.35144	207
IRIS_313-10805	69542544	48776	0.000701384	10174	10048	8583	Japonica	trop	PHILIPPINES	4.32538	146
IRIS_313-10806	70507130	93750	0.00132965	24273	23897	22172	Indica	ind3	PHILIPPINES	4.41972	210
IRIS_313-10807	59155239	96419	0.00162993	38086	37699	35552	Indica	ind3	PHILIPPINES	3.77927	203
IRIS_313-10808	54847038	84019	0.00153188	47256	46607	44253	Japonica	trop	PHILIPPINES	4.08597	209
IRIS_313-10809	61120551	79082	0.00129387	39543	39239	37067	Japonica	trop	PHILIPPINES	4.26289	219
IRIS_313-10810	74964242	594739	0.00793364	491610	491183	488343	Indica	ind3	PHILIPPINES	2.48721	237
IRIS_313-10811	57106558	674545	0.011812	614881	614629	610199	Indica	indx	PHILIPPINES	1.53873	237
IRIS_313-10812	65009775	421417	0.00648236	316318	315631	312540	Indica	ind3	PHILIPPINES	2.8261	237
IRIS_313-10813	85700633	94242	0.00109967	15448	15241	13554	Indica	ind3	PHILIPPINES	4.40978	192
IRIS_313-10814	104259259	102522	0.000983337	15401	15241	13562	Indica	ind3	PHILIPPINES	4.43824	186
IRIS_313-10815	63535563	118889	0.00187122	83779	83601	81652	Japonica	trop	PHILIPPINES	3.0874	231
IRIS_313-10816	73977068	58174	0.000786379	14243	14061	12481	Japonica	trop	PHILIPPINES	4.39057	185
IRIS_313-10817	68062922	64773	0.000951664	27177	26443	24395	Japonica	trop	PHILIPPINES	4.2673	182
IRIS_313-10818	52475533	61426	0.00117056	16447	16281	14225	Indica	ind3	PHILIPPINES	4.57614	200
IRIS_313-10819	51209793	366474	0.00715633	307210	306930	305019	Indica	ind3	PHILIPPINES	2.53527	234
IRIS_313-10820	69642176	449286	0.00645135	381348	380991	376195	Indica	ind3	PHILIPPINES	2.70748	237
IRIS_313-10821	42897582	46008	0.00107251	10161	10011	8492	Indica	ind3	PHILIPPINES	4.09805	137
IRIS_313-10822	71811647	264762	0.00368689	198160	198017	196227	Indica	ind3	PHILIPPINES	1.59447	229
IRIS_313-10823	43891443	66293	0.00151039	22833	22520	20628	Indica	ind3	PHILIPPINES	4.36253	199
IRIS_313-10824	84001506	185893	0.00221297	103964	103439	101388	Indica	ind3	PHILIPPINES	3.30094	237
IRIS_313-10825	91987934	287284	0.00312306	204033	203301	199387	Indica	indx	PHILIPPINES	3.29618	237
IRIS_313-10827	74301225	105862	0.00142477	66804	66234	64335	Japonica	trop	PHILIPPINES	3.53179	236
IRIS_313-10828	65785687	38823	0.000590144	8902	8770	7401	Japonica	trop	PHILIPPINES	4.28345	140
IRIS_313-10829	50166010	39799	0.000793346	13580	13440	11724	Japonica	trop	PHILIPPINES	4.34303	167
IRIS_313-10830	47174143	302457	0.0064115	269534	269139	267260	Japonica	trop	PHILIPPINES	2.05432	236
IRIS_313-10831	66950872	102419	0.00152976	63400	62316	59448	Japonica	trop	PHILIPPINES	4.18758	208
IRIS_313-10832	55226038	36599	0.000662713	10990	10846	9289	Japonica	trop	PHILIPPINES	4.49759	173
IRIS_313-10833	47598164	58912	0.00123769	13716	13532	11803	Indica	ind2	PHILIPPINES	4.3474	168
IRIS_313-10834	76672316	49376	0.000643987	14105	13924	12286	Japonica	subtrop	PHILIPPINES	4.54593	192
IRIS_313-10835	73295757	253577	0.00345964	151881	151499	149766	Indica	ind2	PHILIPPINES	2.75891	234
IRIS_313-10836	57420345	198143	0.00345075	144361	144042	141301	Indica	ind2	PHILIPPINES	2.72626	236
IRIS_313-10837	52252134	98628	0.00188754	77967	77703	75259	Japonica	temp	PHILIPPINES	3.54842	228
IRIS_313-10838	47907664	27471	0.000573416	11366	11260	9605	Japonica	temp	PHILIPPINES	4.12688	160
IRIS_313-10839	61435485	21295	0.000346624	6192	6114	4855	Japonica	temp	PHILIPPINES	4.11725	114
IRIS_313-10840	81242301	53611	0.00065989	25454	25289	23333	Japonica	temp	PHILIPPINES	4.47259	209
IRIS_313-10841	53736795	38777	0.00072161	9042	8917	7465	Japonica	trop	PHILIPPINES	4.32013	150
IRIS_313-10842	59328262	178367	0.00300644	124662	124393	122150	Indica	ind3	PHILIPPINES	2.07172	233
IRIS_313-10844	48970482	48392	0.000988187	6526	6448	5040	Indica	ind3	PHILIPPINES	3.99348	108
IRIS_313-10845	72712510	75706	0.00104117	13670	13471	11892	Aus	aus	PHILIPPINES	4.42314	186
IRIS_313-10847	95789810	129253	0.00134934	41328	40938	38792	Indica	indx	PHILIPPINES	4.3183	223
IRIS_313-10848	45848931	68199	0.00148747	43880	43773	42150	Japonica	subtrop	PHILIPPINES	2.8901	199
IRIS_313-10849	44731624	109892	0.0024567	68996	68639	66706	Aus	aus	PHILIPPINES	2.69705	233
IRIS_313-10850	140994783	327432	0.0023223	233575	232221	229140	Admix	admix	PHILIPPINES	3.04299	237
IRIS_313-10851	113552142	123724	0.00108958	59580	59340	57225	Aromatic	aro	PHILIPPINES	3.46706	233
IRIS_313-10852	154880477	135043	0.000871918	22763	22515	20376	Aus	aus	PHILIPPINES	4.58379	221
IRIS_313-10853	48037295	32127	0.000668793	7983	7861	6389	Japonica	japx	PHILIPPINES	4.12769	129
IRIS_313-10854	45026586	67301	0.00149469	26964	26597	24590	Aus	aus	PHILIPPINES	3.89715	180
IRIS_313-10855	44886850	48504	0.00108058	6631	6545	5246	Indica	ind2	PHILIPPINES	4.01147	110
IRIS_313-10856	44730943	52830	0.00118106	9282	9113	7504	Admix	admix	PHILIPPINES	4.39079	151
IRIS_313-10857	139757510	250380	0.00179153	140637	140153	138193	Admix	admix	PHILIPPINES	1.59327	234
IRIS_313-10858	175260648	154682	0.000882583	22615	22419	20423	Indica	indx	PHILIPPINES	4.51553	217
IRIS_313-10859	103347172	115573	0.0011183	35025	34372	32201	Indica	indx	PHILIPPINES	4.44027	229
IRIS_313-10861	130121245	151013	0.00116056	67797	66723	63757	Aus	aus	PHILIPPINES	4.17279	233
IRIS_313-10862	45934173	245579	0.00534632	198873	198232	195637	Japonica	japx	PHILIPPINES	1.80962	219
IRIS_313-10863	145281993	354503	0.0024401	208498	207928	205429	Indica	ind2	PHILIPPINES	2.81653	236
IRIS_313-10864	52525879	324277	0.00617366	239468	239304	237009	Admix	admix	PHILIPPINES	2.05223	228
IRIS_313-10865	50265309	231066	0.00459693	187758	186893	183823	Japonica	subtrop	PHILIPPINES	3.56108	234
IRIS_313-10866	43434698	136128	0.00313408	107830	107352	104992	Japonica	subtrop	PHILIPPINES	3.35094	231
IRIS_313-10867	41524817	156814	0.00377639	127053	126556	123321	Japonica	subtrop	PHILIPPINES	3.33792	235
IRIS_313-10868	45165341	69064	0.00152914	37615	37329	34849	Aromatic	aro	PHILIPPINES	3.91322	199
IRIS_313-10869	44109424	85348	0.00193492	47479	47361	45713	Aus	aus	PHILIPPINES	2.73789	192
IRIS_313-10870	125309281	346788	0.00276746	226707	225522	220596	Japonica	subtrop	PHILIPPINES	3.0839	229
IRIS_313-10871	112549765	545308	0.00484504	448510	448190	445972	Aus	aus	PHILIPPINES	2.43484	237
IRIS_313-10872	131172560	358540	0.00273335	295171	294964	291425	Japonica	japx	PHILIPPINES	2.79196	236
IRIS_313-10873	48451420	122331	0.00252482	72341	71773	68988	Aus	aus	PHILIPPINES	4.14909	210
IRIS_313-10874	43077524	238309	0.0055321	195849	195582	193664	Japonica	subtrop	PHILIPPINES	2.75643	232
IRIS_313-10875	52868685	952856	0.0180231	642775	641957	640092	Aus	aus	PHILIPPINES	1.51903	236
IRIS_313-10876	65331177	153754	0.00235346	94481	94317	92304	Aus	aus	PHILIPPINES	2.78967	229
IRIS_313-10877	36813036	42512	0.00115481	9982	9847	8198	Aus	aus	PHILIPPINES	4.09599	134
IRIS_313-10878	38116122	58967	0.00154704	25588	25505	24107	Aus	aus	PHILIPPINES	2.72433	138
IRIS_313-10879	44674031	58723	0.00131448	15304	15117	13296	Admix	admix	PHILIPPINES	4.10166	172
IRIS_313-10880	63757983	94659	0.00148466	32853	32707	31017	Indica	ind2	PHILIPPINES	3.72317	216
IRIS_313-10881	53558237	176915	0.00330323	115033	114535	112017	Admix	admix	PHILIPPINES	2.84792	233
IRIS_313-10882	43157900	52359	0.0012132	13672	13508	11792	Aus	aus	PHILIPPINES	4.17357	161
IRIS_313-10883	78414819	596570	0.00760787	456832	456068	452551	Admix	admix	PHILIPPINES	2.50655	237
IRIS_313-10884	48482801	152823	0.00315211	105788	105531	103440	Japonica	subtrop	PHILIPPINES	2.78964	225
IRIS_313-10885	48089297	77832	0.00161849	28225	28093	26262	Indica	indx	PHILIPPINES	3.08971	194
IRIS_313-10886	59019268	124035	0.0021016	83522	83298	81501	Japonica	subtrop	PHILIPPINES	2.92118	226
IRIS_313-10887	54812549	137784	0.00251373	82301	82103	80082	Indica	indx	PHILIPPINES	3.55459	231
IRIS_313-10888	70373347	92126	0.0013091	43630	43121	40922	Japonica	subtrop	PHILIPPINES	3.81136	202
IRIS_313-10889	73470897	929646	0.0126533	827970	826995	821093	Japonica	subtrop	PHILIPPINES	2.86618	237
IRIS_313-10890	57890800	285460	0.00493101	231030	230697	228272	Japonica	subtrop	PHILIPPINES	2.90263	235
IRIS_313-10891	79284718	218042	0.00275011	137967	134977	131323	Aus	aus	PHILIPPINES	3.80132	230
IRIS_313-10892	126398262	370567	0.00293174	249059	247603	245285	Aus	aus	PHILIPPINES	3.23739	237
IRIS_313-10893	48577951	311445	0.00641124	259158	258902	255631	Japonica	subtrop	PHILIPPINES	2.75822	235
IRIS_313-10894	91905050	265935	0.00289358	184155	183725	181423	Admix	admix	PHILIPPINES	2.93348	237
IRIS_313-10895	77788824	324189	0.00416755	237366	235220	230115	Japonica	subtrop	PHILIPPINES	3.51997	237
IRIS_313-10896	42057210	155800	0.00370448	106914	106309	104213	Admix	admix	PHILIPPINES	3.22554	235
IRIS_313-10897	58804614	80570	0.00137013	27079	26905	25009	Indica	ind3	PHILIPPINES	3.41056	194
IRIS_313-10898	45465044	135906	0.00298924	85635	85317	83168	Indica	ind3	PHILIPPINES	3.21092	234
IRIS_313-10899	45110186	59807	0.0013258	20978	20779	18831	Indica	ind3	PHILIPPINES	4.08453	202
IRIS_313-10900	73557611	221285	0.00300832	156751	156506	154035	Indica	ind3	PHILIPPINES	1.91861	237
IRIS_313-10901	35474236	172370	0.00485902	136320	136145	133948	Indica	ind3	PHILIPPINES	2.91648	229
IRIS_313-10902	53335722	54160	0.00101545	8197	8060	6636	Indica	ind3	PHILIPPINES	4.16908	131
IRIS_313-10903	39402261	95452	0.0024225	56463	56225	54375	Indica	ind3	PHILIPPINES	3.16233	218
IRIS_313-10904	44680930	194329	0.00434926	115595	115062	113100	Indica	ind3	PHILIPPINES	2.37392	233
IRIS_313-10905	54650353	68186	0.00124768	23722	23568	21612	Indica	ind3	PHILIPPINES	3.76353	198
IRIS_313-10906	45275899	57514	0.0012703	17179	16946	15083	Indica	ind3	PHILIPPINES	4.27849	173
IRIS_313-10907	37600711	421948	0.0112218	344685	344488	342344	Indica	ind3	PHILIPPINES	2.60391	231
IRIS_313-10908	44941165	67597	0.00150412	26658	26446	24479	Indica	ind3	PHILIPPINES	4.27803	207
IRIS_313-10909	63137248	94350	0.00149436	36854	36537	34457	Indica	ind3	PHILIPPINES	4.25352	215
IRIS_313-10910	48292776	75363	0.00156054	32483	32116	29863	Indica	ind3	PHILIPPINES	4.12213	213
IRIS_313-10911	44436442	170744	0.00384243	122804	122443	120595	Indica	ind3	PHILIPPINES	2.932	236
IRIS_313-10912	77571908	108693	0.00140119	37056	36669	34498	Indica	ind3	PHILIPPINES	3.7753	221
IRIS_313-10913	65025058	64136	0.000986327	13614	13434	11757	Indica	ind3	PHILIPPINES	4.47368	183
IRIS_313-10915	67592053	78977	0.00116844	19752	19511	17584	Indica	ind3	PHILIPPINES	4.42789	196
IRIS_313-10916	81417331	1229961	0.0151069	1159549	1159139	1155251	Japonica	temp	PHILIPPINES	1.50195	237
IRIS_313-10917	62271143	214787	0.00344922	120828	120565	118584	Indica	indx	PHILIPPINES	2.14403	225
IRIS_313-10918	136578544	463630	0.0033946	347425	346257	342690	Japonica	trop	PHILIPPINES	2.65488	236
IRIS_313-10919	37047138	176022	0.0047513	123744	123281	121428	Japonica	trop	PHILIPPINES	2.75517	235
IRIS_313-10920	40690560	193748	0.0047615	150647	148980	145822	Japonica	trop	PHILIPPINES	3.80316	234
IRIS_313-10921	69860106	252374	0.00361256	187750	187431	184905	Indica	indx	PHILIPPINES	2.97477	237
IRIS_313-10922	71581078	226511	0.0031644	174761	174466	172290	Japonica	subtrop	PHILIPPINES	2.94414	234
IRIS_313-10923	87165336	766938	0.00879866	593365	592000	584076	Japonica	subtrop	PHILIPPINES	2.68401	237
IRIS_313-10924	67754377	251295	0.00370891	176606	175994	173843	Indica	indx	PHILIPPINES	3.21229	235
IRIS_313-10925	50825971	111018	0.00218428	61844	61170	58958	Aus	aus	PHILIPPINES	3.39407	224
IRIS_313-10926	49528685	114591	0.00231363	78471	77562	74868	Aromatic	aro	PHILIPPINES	3.7796	214
IRIS_313-10927	85576193	536170	0.00626541	437477	436266	432588	Aus	aus	PHILIPPINES	2.69968	237
IRIS_313-10928	74894577	522832	0.00698091	427515	427243	423972	Indica	ind3	PHILIPPINES	2.31353	237
IRIS_313-10929	58577819	96308	0.0016441	40692	40313	38223	Indica	ind2	PHILIPPINES	3.48309	210
IRIS_313-10930	73287250	705494	0.00962642	545636	545253	543258	Aus	aus	PHILIPPINES	2.4344	236
IRIS_313-10931	51578974	1681400	0.0325986	1537913	1537140	1534401	Japonica	trop	PHILIPPINES	1.30925	237
IRIS_313-10932	61930288	192170	0.00310301	132812	131523	128014	Indica	ind1A	PHILIPPINES	3.7366	227
IRIS_313-10933	56979815	67438	0.00118354	33704	33532	30982	Aromatic	aro	PHILIPPINES	4.17792	222
IRIS_313-10934	51339062	98353	0.00191575	50922	50226	47943	Indica	ind3	PHILIPPINES	4.31515	221
IRIS_313-10935	47339157	212917	0.00449769	168470	168250	166296	Indica	ind3	PHILIPPINES	2.27877	227
IRIS_313-10936	69839620	400926	0.00574067	346982	346320	341817	Japonica	trop	PHILIPPINES	2.94204	236
IRIS_313-10937	82625732	306101	0.00370467	223969	222439	219443	Indica	ind3	PHILIPPINES	3.75995	237
IRIS_313-10938	83449357	404289	0.00484472	299748	298548	293857	Indica	ind3	PHILIPPINES	2.83823	236
IRIS_313-10940	47630351	48388	0.00101591	9238	9118	7550	Indica	ind3	PHILIPPINES	4.239	134
IRIS_313-10941	97326389	178392	0.00183293	92100	91350	88439	Indica	indx	PHILIPPINES	3.18862	222
IRIS_313-10942	79605233	88952	0.00111741	24929	24699	22562	Indica	ind3	PHILIPPINES	4.37281	211
IRIS_313-10943	68868816	171491	0.00249011	106861	105506	101993	Indica	ind3	PHILIPPINES	4.18251	232
IRIS_313-10944	83990936	820675	0.00977099	651834	651023	646024	Indica	ind3	PHILIPPINES	2.89184	237
IRIS_313-10945	56593863	390780	0.00690499	324137	323819	321025	Japonica	trop	PHILIPPINES	2.09618	234
IRIS_313-10946	65135817	313440	0.0048121	231091	230413	228492	Japonica	trop	PHILIPPINES	2.71369	237
IRIS_313-10947	45825217	252765	0.00551585	175111	174620	171662	Indica	ind3	PHILIPPINES	2.8578	236
IRIS_313-10948	77158058	1555027	0.0201538	1403182	1402255	1396193	Admix	admix	PHILIPPINES	1.56589	237
IRIS_313-10949	75056030	421829	0.00562019	349428	349165	346867	Japonica	trop	PHILIPPINES	2.61358	236
IRIS_313-10950	51259523	168110	0.00327959	115326	113632	111194	Japonica	trop	PHILIPPINES	3.07974	211
IRIS_313-10951	56296292	151883	0.00269792	83714	83367	81115	Indica	ind3	PHILIPPINES	3.32405	234
IRIS_313-10952	52979472	316171	0.0059678	208978	208646	206751	Japonica	trop	PHILIPPINES	1.77899	231
IRIS_313-10953	60277747	505373	0.00838407	444837	444395	442147	Japonica	trop	PHILIPPINES	2.6826	237
IRIS_313-10954	96008393	137954	0.0014369	44473	44221	42293	Indica	ind3	PHILIPPINES	3.89084	231
IRIS_313-10955	59006782	551302	0.00934303	446399	445472	441745	Indica	ind3	PHILIPPINES	3.12067	237
IRIS_313-10956	42689958	736089	0.0172427	654823	654551	652975	Japonica	trop	PHILIPPINES	2.37535	229
IRIS_313-10957	45120678	155258	0.00344095	122180	122064	119981	Japonica	trop	PHILIPPINES	2.74272	221
IRIS_313-10958	54114352	187557	0.00346594	130580	130309	128723	Japonica	trop	PHILIPPINES	2.522	223
IRIS_313-10959	66592183	207668	0.0031185	167925	167707	165036	Japonica	trop	PHILIPPINES	3.01272	237
IRIS_313-10960	83335788	301960	0.00362341	221997	220667	217566	Japonica	trop	PHILIPPINES	3.27841	237
IRIS_313-10961	73105996	327189	0.00447554	243832	243316	240823	Indica	ind3	PHILIPPINES	2.74291	236
IRIS_313-10962	54500914	62950	0.00115503	11895	11723	10005	Indica	ind3	PHILIPPINES	4.54941	180
IRIS_313-10963	65216115	653508	0.0100207	492588	492092	489850	Aus	aus	PHILIPPINES	2.20755	237
IRIS_313-10964	26430439	26708	0.0010105	5064	4966	3726	Aus	aus	PHILIPPINES	3.96018	86
IRIS_313-10965	75709323	83749	0.00110619	18556	18296	16403	Aus	aus	PHILIPPINES	4.39175	198
IRIS_313-10966	48753347	66995	0.00137416	19597	19467	17820	Indica	indx	PHILIPPINES	3.7913	188
IRIS_313-10967	39991322	727301	0.0181865	606912	606745	605076	Japonica	temp	PHILIPPINES	1.88866	221
IRIS_313-10968	93007524	71506	0.00076882	12827	12643	10850	Indica	ind1A	PHILIPPINES	4.34731	162
IRIS_313-10969	54752828	102301	0.00186841	40653	40033	37853	Aus	aus	PHILIPPINES	4.28703	218
IRIS_313-10970	66207523	194457	0.00293708	105885	105530	103393	Indica	ind3	PHILIPPINES	2.70314	234
IRIS_313-10971	34696542	293398	0.00845612	218590	218032	215852	Indica	ind2	PHILIPPINES	2.42898	236
IRIS_313-10972	38166093	147190	0.00385656	100084	99151	97274	Indica	ind2	PHILIPPINES	3.27088	235
IRIS_313-10973	49722103	548988	0.0110411	458949	458412	455440	Indica	ind2	PHILIPPINES	2.64021	237
IRIS_313-10974	50680918	72082	0.00142227	13882	13652	11926	Indica	ind2	PHILIPPINES	4.33555	182
IRIS_313-10975	135281110	452597	0.0033456	299285	298572	293080	Indica	ind2	PHILIPPINES	3.11633	237
IRIS_313-10976	66628778	309760	0.00464904	220416	219120	216180	Aus	aus	PHILIPPINES	2.94947	237
IRIS_313-10977	68535448	216045	0.00315231	139066	138379	135968	Indica	ind2	PHILIPPINES	2.86113	237
IRIS_313-10978	50378215	226415	0.0044943	122564	122216	120531	Indica	indx	PHILIPPINES	1.98765	225
IRIS_313-10979	51592190	77201	0.00149637	24387	23930	21688	Aus	aus	PHILIPPINES	4.26967	192
IRIS_313-10980	76132940	221126	0.00290447	140404	140144	137757	Admix	admix	PHILIPPINES	2.02848	236
IRIS_313-10981	50868493	60274	0.0011849	9346	9119	7520	Aus	aus	PHILIPPINES	4.3114	147
IRIS_313-10982	44024588	166856	0.00379006	115503	115280	112924	Indica	ind2	PHILIPPINES	2.2987	234
IRIS_313-10983	43641627	72012	0.00165008	19845	19491	17492	Indica	indx	PHILIPPINES	4.43653	197
IRIS_313-10984	73673258	152558	0.00207074	73521	72477	70166	Indica	ind2	PHILIPPINES	4.01856	234
IRIS_313-10985	40262262	60573	0.00150446	13396	13102	11401	Indica	ind2	PHILIPPINES	4.49295	177
IRIS_313-10986	134025206	379127	0.00282877	274288	274076	270675	Indica	ind2	PHILIPPINES	1.40659	236
IRIS_313-10987	59649297	97345	0.00163196	35310	35011	33212	Aus	aus	PHILIPPINES	4.37272	229
IRIS_313-10988	73020852	120126	0.00164509	48270	48054	46280	Indica	indx	PHILIPPINES	3.2195	221
IRIS_313-10989	50291072	101377	0.00201581	46048	45850	43908	Indica	ind2	PHILIPPINES	3.54755	228
IRIS_313-10990	75553953	318021	0.00420919	230108	229297	226397	Indica	indx	PHILIPPINES	2.8777	237
IRIS_313-10991	38321451	368120	0.00960611	334678	334242	332392	Japonica	trop	PHILIPPINES	1.22912	229
IRIS_313-10992	57491577	261999	0.00455717	213618	213119	211300	Japonica	trop	PHILIPPINES	2.14547	234
IRIS_313-10993	45563794	1182759	0.0259583	1089826	1089675	1088137	Japonica	trop	PHILIPPINES	1.43414	218
IRIS_313-10994	82133383	382287	0.00465447	253208	252886	250645	Japonica	trop	PHILIPPINES	2.14671	237
IRIS_313-10995	73490589	103292	0.00140551	19919	19768	17920	Indica	ind3	PHILIPPINES	4.44809	211
IRIS_313-10996	57921576	127714	0.00220495	51591	51405	49572	Indica	indx	PHILIPPINES	1.98128	200
IRIS_313-10997	70001853	647133	0.00924451	558154	557905	555346	Indica	ind3	PHILIPPINES	2.46248	237
IRIS_313-10998	52495165	274089	0.00522122	212059	211423	209278	Indica	indx	PHILIPPINES	3.16492	237
IRIS_313-10999	84447846	499863	0.00591919	410675	409785	406872	Japonica	trop	PHILIPPINES	2.93829	237
IRIS_313-11000	56191566	363354	0.00646634	267374	267112	265444	Indica	ind3	PHILIPPINES	1.68213	228
IRIS_313-11001	53306552	42683	0.000800708	9537	9376	7942	Japonica	trop	PHILIPPINES	4.08515	131
IRIS_313-11003	31235372	211340	0.00676605	182803	182628	180997	Japonica	trop	PHILIPPINES	1.93182	213
IRIS_313-11004	58471480	554390	0.00948137	505520	505238	503319	Japonica	trop	PHILIPPINES	1.76088	235
IRIS_313-11005	70728496	189545	0.0026799	121620	121483	119566	Japonica	trop	PHILIPPINES	2.31316	226
IRIS_313-11006	40792399	54174	0.00132804	12460	12272	10619	Indica	ind3	PHILIPPINES	4.18757	168
IRIS_313-11007	68835499	64614	0.000938673	12244	12037	10533	Japonica	trop	PHILIPPINES	4.11148	154
IRIS_313-11008	59652135	52245	0.000875828	11981	11815	10168	Japonica	trop	PHILIPPINES	4.28453	171
IRIS_313-11009	62574326	246218	0.00393481	201897	201739	200024	Japonica	trop	PHILIPPINES	2.59228	230
IRIS_313-11010	59096380	72779	0.00123153	12384	12256	10695	Indica	ind3	PHILIPPINES	4.13342	163
IRIS_313-11011	32357841	39471	0.00121983	6470	6364	5103	Indica	indx	PHILIPPINES	3.93071	113
IRIS_313-11012	28093745	29333	0.00104411	8116	7954	6435	Admix	admix	PHILIPPINES	4.00605	120
IRIS_313-11013	52189618	130994	0.00250996	72573	72343	70373	Aus	aus	PHILIPPINES	3.02752	222
IRIS_313-11014	43865082	177531	0.00404721	113347	112799	110484	Aus	aus	PHILIPPINES	2.85596	235
IRIS_313-11015	65631135	519458	0.00791481	347070	346597	344120	Aus	aus	PHILIPPINES	2.06447	235
IRIS_313-11016	79881912	246807	0.00308965	160274	159915	157721	Aus	aus	PHILIPPINES	2.92673	237
IRIS_313-11017	59795888	470069	0.00786123	383796	382103	375512	Aus	aus	PHILIPPINES	3.21406	237
IRIS_313-11018	57950354	158637	0.00273746	100546	100076	97806	Aus	aus	PHILIPPINES	1.72732	212
IRIS_313-11019	45549120	99992	0.00219526	51666	51302	49099	Aus	aus	PHILIPPINES	3.56009	223
IRIS_313-11020	53917502	179573	0.00333051	103995	103266	100742	Aus	aus	PHILIPPINES	3.07977	227
IRIS_313-11021	64557167	107743	0.00166895	48943	48413	46176	Aromatic	aro	PHILIPPINES	3.73615	222
IRIS_313-11022	51055730	78462	0.00153679	31470	31318	29422	Aromatic	aro	PHILIPPINES	3.27408	193
IRIS_313-11023	52212709	108746	0.00208275	64032	63843	61586	Aromatic	aro	PHILIPPINES	2.89435	221
IRIS_313-11024	80882066	116769	0.00144369	36118	35793	33328	Aus	aus	PHILIPPINES	4.175	221
IRIS_313-11025	44539434	185413	0.0041629	139744	139578	136378	Aus	aus	PHILIPPINES	1.9826	231
IRIS_313-11026	49454013	64022	0.00129458	18309	18087	16229	Aromatic	aro	PHILIPPINES	4.03928	181
IRIS_313-11027	99736840	170398	0.00170848	71921	70567	68165	Aus	aus	PHILIPPINES	4.24427	237
IRIS_313-11028	49880810	391108	0.00784085	238312	237896	235180	Aus	aus	PHILIPPINES	1.42165	228
IRIS_313-11029	42013054	121120	0.00288291	77284	77073	75323	Aus	aus	PHILIPPINES	1.69344	206
IRIS_313-11030	63418997	97635	0.00153952	38480	38206	36234	Aromatic	aro	PHILIPPINES	3.08032	211
IRIS_313-11031	51435118	110882	0.00215576	53737	53200	50385	Aus	aus	PHILIPPINES	3.65358	204
IRIS_313-11032	73486135	108004	0.00146972	40655	39973	37597	Aromatic	aro	PHILIPPINES	4.21225	209
IRIS_313-11033	114885616	168515	0.00146681	99770	99547	96254	Admix	admix	PHILIPPINES	2.99622	236
IRIS_313-11034	75407860	146833	0.00194718	73495	73278	71369	Aus	aus	PHILIPPINES	2.2086	209
IRIS_313-11035	92407150	381454	0.00412797	281142	280458	277747	Admix	admix	PHILIPPINES	2.90159	237
IRIS_313-11036	60821753	100052	0.001645	45546	45243	42985	Aus	aus	PHILIPPINES	3.67335	229
IRIS_313-11037	104214816	183752	0.0017632	69999	69683	67399	Aus	aus	PHILIPPINES	2.45691	217
IRIS_313-11038	96136723	160421	0.00166868	63903	63740	61969	Indica	ind1A	PHILIPPINES	3.30769	230
IRIS_313-11039	145371650	202328	0.0013918	45836	45553	43727	Indica	ind1A	PHILIPPINES	3.99958	236
IRIS_313-11040	95080141	119536	0.00125721	27317	27005	24930	Indica	indx	PHILIPPINES	4.51576	213
IRIS_313-11041	51797374	425470	0.00821412	334218	332351	327760	Indica	ind2	PHILIPPINES	2.38106	236
IRIS_313-11042	89984063	99408	0.00110473	15321	15181	13471	Indica	indx	PHILIPPINES	4.52162	191
IRIS_313-11043	90421103	108665	0.00120177	19215	19075	17339	Indica	ind3	PHILIPPINES	4.47497	208
IRIS_313-11044	110776087	125927	0.00113677	64998	64763	61717	Japonica	trop	PHILIPPINES	3.58594	233
IRIS_313-11045	104159084	491607	0.00471977	400586	400369	396822	Japonica	trop	PHILIPPINES	2.36174	237
IRIS_313-11046	130764464	268865	0.0020561	196032	195835	193050	Japonica	trop	PHILIPPINES	2.7516	235
IRIS_313-11047	111479052	110412	0.000990428	16267	16130	14458	Aus	aus	PHILIPPINES	4.49528	194
IRIS_313-11048	110314697	133654	0.00121157	19792	19548	17790	Aus	aus	PHILIPPINES	4.54558	206
IRIS_313-11049	74392402	179586	0.00241404	107587	107460	104985	Aus	aus	PHILIPPINES	1.8974	231
IRIS_313-11050	110939271	152091	0.00137094	47091	46702	44060	Aus	aus	PHILIPPINES	3.79599	230
IRIS_313-11051	111642898	333435	0.00298662	210626	209873	206236	Aus	aus	PHILIPPINES	2.90234	237
IRIS_313-11052	136196551	153120	0.00112426	27027	26783	24910	Aus	aus	PHILIPPINES	4.525	227
IRIS_313-11053	137992869	324684	0.0023529	179780	179461	176773	Aus	aus	PHILIPPINES	2.71134	235
IRIS_313-11054	91045382	96802	0.00106323	16357	16127	14482	Aus	aus	PHILIPPINES	4.46807	201
IRIS_313-11055	92412720	137123	0.00148381	54078	53653	50371	Aus	aus	PHILIPPINES	4.26651	228
IRIS_313-11056	104837988	127038	0.00121176	24003	23766	21668	Aus	aus	PHILIPPINES	4.46741	215
IRIS_313-11057	124588130	292419	0.00234709	179500	178954	173981	Aus	aus	PHILIPPINES	3.37732	237
IRIS_313-11058	144636603	524972	0.00362959	385407	385029	382063	Aus	aus	PHILIPPINES	1.39114	236
IRIS_313-11059	71123610	188971	0.00265694	107937	107390	105582	Aus	aus	PHILIPPINES	2.85617	231
IRIS_313-11060	49909244	76511	0.001533	14973	14860	13197	Aus	aus	PHILIPPINES	3.44293	123
IRIS_313-11061	43551566	65812	0.00151113	12492	12385	10985	Aus	aus	PHILIPPINES	3.41186	116
IRIS_313-11062	94705882	158147	0.00166988	57318	56861	54652	Aromatic	aro	PHILIPPINES	3.74448	216
IRIS_313-11063	86062856	577309	0.00670799	463437	461019	456512	Aus	aus	PHILIPPINES	2.43705	237
IRIS_313-11064	122701206	107645	0.000877294	24051	23844	21961	Aus	aus	PHILIPPINES	4.56414	223
IRIS_313-11065	41671933	149970	0.00359883	93388	93130	90348	Aus	aus	PHILIPPINES	2.47965	211
IRIS_313-11066	107801816	328367	0.00304602	266885	266541	264715	Admix	admix	PHILIPPINES	1.2079	233
IRIS_313-11067	60340608	290510	0.0048145	214752	214249	211632	Aus	aus	PHILIPPINES	2.78167	237
IRIS_313-11068	52278032	330063	0.00631361	209729	209472	206326	Aromatic	aro	PHILIPPINES	2.25129	227
IRIS_313-11069	52227833	149735	0.00286696	98021	97740	95786	Aromatic	aro	PHILIPPINES	2.60399	220
IRIS_313-11070	35798811	240790	0.0067262	148112	147346	144679	Admix	admix	PHILIPPINES	2.63845	231
IRIS_313-11071	50179656	222271	0.0044295	158294	158157	154783	Indica	indx	PHILIPPINES	2.45735	233
IRIS_313-11072	66624402	117449	0.00176285	33339	33148	31247	Indica	ind3	PHILIPPINES	3.09426	185
IRIS_313-11073	50578392	58211	0.00115091	16097	15965	14272	Japonica	subtrop	PHILIPPINES	3.6528	150
IRIS_313-11074	60668903	89793	0.00148005	18238	18110	16499	Indica	ind3	PHILIPPINES	3.69927	160
IRIS_313-11075	54129253	76828	0.00141934	34320	34203	32471	Japonica	japx	PHILIPPINES	4.45502	225
IRIS_313-11076	68864096	128952	0.00187256	43514	43361	40910	Indica	ind3	PHILIPPINES	3.10578	174
IRIS_313-11077	65655039	70656	0.00107617	20885	20691	18878	Japonica	subtrop	PHILIPPINES	3.7916	167
IRIS_313-11078	62991917	96192	0.00152705	18365	18198	16568	Indica	indx	PHILIPPINES	3.57483	142
IRIS_313-11079	96885640	81064	0.000836698	13076	12983	11334	Indica	ind3	PHILIPPINES	4.39683	188
IRIS_313-11080	55056371	453614	0.00823908	377439	376742	370157	Indica	ind3	PHILIPPINES	1.75702	233
IRIS_313-11081	79348841	1617764	0.020388	1500005	1499557	1495251	Indica	ind3	PHILIPPINES	1.19353	237
IRIS_313-11082	41018103	126582	0.003086	74487	74122	71138	Indica	ind3	PHILIPPINES	3.17535	219
IRIS_313-11083	143405155	113327	0.000790258	17573	17504	15612	Indica	ind3	PHILIPPINES	4.57994	201
IRIS_313-11084	44509136	29864	0.000670963	15936	15829	14158	Indica	ind3	PHILIPPINES	3.21035	153
IRIS_313-11085	130580466	930452	0.00712551	816038	815847	812537	Indica	indx	PHILIPPINES	2.66777	237
IRIS_313-11086	34728797	11995	0.000345391	2482	2387	1513	Indica	ind3	PHILIPPINES	3.51559	51
IRIS_313-11087	50020354	19897	0.000397778	5118	5051	3826	Indica	ind3	PHILIPPINES	3.97468	94
IRIS_313-11088	37353213	28667	0.000767457	17080	16992	15543	Indica	ind3	PHILIPPINES	2.27561	106
IRIS_313-11089	141376496	127684	0.000903149	31414	31121	29155	Indica	ind3	PHILIPPINES	4.37297	220
IRIS_313-11090	34352160	105262	0.0030642	94998	94841	93139	Indica	ind3	PHILIPPINES	1.16208	188
IRIS_313-11091	35311437	38326	0.00108537	28028	27938	26625	Indica	indx	PHILIPPINES	2.4452	125
IRIS_313-11092	43545341	15995	0.000367318	6964	6899	5665	Admix	admix	PHILIPPINES	2.88355	78
IRIS_313-11093	40503273	28146	0.000694907	21775	21695	20262	Japonica	subtrop	PHILIPPINES	2.53889	135
IRIS_313-11094	111703864	143781	0.00128716	98702	98556	96884	Japonica	subtrop	PHILIPPINES	2.91056	223
IRIS_313-11095	111332033	1701014	0.0152787	1613360	1613297	1611376	Indica	ind3	PHILIPPINES	0.430111	223
IRIS_313-11096	43983013	15856	0.000360503	3149	3068	1975	Indica	ind3	PHILIPPINES	3.57009	57
IRIS_313-11097	142940665	141120	0.000987263	43782	43588	41826	Indica	indx	PHILIPPINES	3.83859	225
IRIS_313-11098	188794835	692105	0.00366591	456098	455899	453886	Indica	ind3	PHILIPPINES	2.39911	237
IRIS_313-11099	47835061	81805	0.00171015	66702	66606	65073	Indica	ind2	PHILIPPINES	0.91234	149
IRIS_313-11100	42608444	61198	0.00143629	53945	53868	52084	Japonica	trop	PHILIPPINES	2.59554	188
IRIS_313-11101	44405808	26550	0.000597895	13451	13308	11950	Indica	indx	PHILIPPINES	3.17876	134
IRIS_313-11102	153614061	517483	0.00336872	446393	445877	441634	Japonica	trop	PHILIPPINES	2.13416	237
IRIS_313-11103	129394326	639813	0.00494468	559335	559052	555038	Japonica	trop	PHILIPPINES	2.36598	237
IRIS_313-11104	104312635	112048	0.00107416	64464	64180	62227	Japonica	trop	PHILIPPINES	2.55995	230
IRIS_313-11105	36963493	110121	0.00297918	100182	99998	98141	Japonica	trop	PHILIPPINES	2.69167	216
IRIS_313-11106	36427422	364799	0.0100144	348656	348568	346526	Japonica	trop	PHILIPPINES	2.31386	217
IRIS_313-11107	33174706	20988	0.000632651	13079	12922	11173	Japonica	trop	PHILIPPINES	3.62873	134
IRIS_313-11108	38783545	19353	0.000499	3922	3843	2770	Indica	ind3	PHILIPPINES	4.05641	86
IRIS_313-11109	56831009	72794	0.00128089	60334	60206	58088	Japonica	trop	PHILIPPINES	2.74285	215
IRIS_313-11110	35962684	26875	0.000747302	12961	12728	11043	Indica	ind2	PHILIPPINES	3.93886	126
IRIS_313-11111	26192686	12077	0.000461083	2008	1933	1081	Aus	aus	PHILIPPINES	2.96722	30
IRIS_313-11112	121912041	485731	0.00398427	380330	379762	375524	Aus	aus	PHILIPPINES	3.18477	237
IRIS_313-11113	129378020	415875	0.00321442	301308	300811	297954	Indica	ind2	PHILIPPINES	2.9515	237
IRIS_313-11114	43063934	21649	0.000502718	4086	4016	2861	Indica	ind2	PHILIPPINES	3.5916	64
IRIS_313-11115	44136847	317945	0.00720362	279282	279152	276343	Indica	ind2	PHILIPPINES	2.82316	232
IRIS_313-11116	34153931	17002	0.000497805	3266	3185	2184	Aus	aus	PHILIPPINES	3.79263	67
IRIS_313-11117	33483266	9716	0.000290175	2195	2109	1283	Japonica	trop	PHILIPPINES	3.34638	41
IRIS_313-11118	128544293	107416	0.000835634	16782	16668	15159	Indica	ind3	PHILIPPINES	4.53005	201
IRIS_313-11119	31666040	280386	0.00885447	249641	249537	248057	Indica	indx	PHILIPPINES	1.01104	156
IRIS_313-11120	33957000	22601	0.000665577	8105	7998	6601	Indica	ind2	PHILIPPINES	3.66673	104
IRIS_313-11121	20982123	9869	0.000470353	4596	4476	3411	Japonica	trop	PHILIPPINES	2.96848	51
IRIS_313-11122	59601146	28270	0.00047432	3453	3384	2383	Indica	ind1B	PHILIPPINES	3.63725	63
IRIS_313-11123	34750973	54707	0.00157426	36127	36003	34269	Aus	aus	PHILIPPINES	2.90971	178
IRIS_313-11124	37737384	19536	0.000517683	4782	4629	3366	Admix	admix	PHILIPPINES	3.98923	85
IRIS_313-11125	32983761	14684	0.000445189	2969	2869	1808	Admix	admix	PHILIPPINES	3.46554	51
IRIS_313-11126	64174511	93785	0.00146141	21558	21324	19580	Indica	indx	PHILIPPINES	4.56002	219
IRIS_313-11127	45013274	14743	0.000327526	5438	5340	4197	Japonica	subtrop	PHILIPPINES	3.36828	71
IRIS_313-11128	44115218	22880	0.000518642	4945	4863	3596	Indica	indx	PHILIPPINES	3.88638	83
IRIS_313-11129	89590680	111977	0.00124987	20555	20387	19110	Indica	indx	PHILIPPINES	4.59407	207
IRIS_313-11130	24553503	13749	0.000559961	2934	2840	1900	Indica	indx	PHILIPPINES	3.44539	46
IRIS_313-11131	42035588	34181	0.000813144	8459	8337	6897	Indica	indx	PHILIPPINES	3.88169	127
IRIS_313-11132	60929720	41959	0.000688646	9779	9645	8049	Indica	indx	PHILIPPINES	3.71216	117
IRIS_313-11133	47632437	34479	0.000723855	9143	9045	7461	Indica	ind3	PHILIPPINES	3.70274	108
IRIS_313-11134	51799013	40597	0.000783741	10965	10825	9270	Indica	indx	PHILIPPINES	3.939	134
IRIS_313-11135	55805173	42130	0.000754948	10538	10394	8763	Indica	ind3	PHILIPPINES	3.78446	129
IRIS_313-11136	42771016	27604	0.00064539	7524	7409	5927	Admix	admix	PHILIPPINES	3.63799	99
IRIS_313-11137	52656068	550115	0.0104473	517272	517201	515817	Indica	indx	PHILIPPINES	0.474748	190
IRIS_313-11138	33545557	48408	0.00144305	29513	29412	27861	Indica	ind3	PHILIPPINES	2.80327	170
IRIS_313-11139	29641032	27480	0.000927093	10192	10085	8492	Indica	indx	PHILIPPINES	3.68807	119
IRIS_313-11140	49908110	38180	0.000765006	10793	10658	9038	Indica	ind3	PHILIPPINES	4.01228	144
IRIS_313-11141	48904839	54309	0.0011105	25653	25411	23260	Indica	indx	PHILIPPINES	4.02325	182
IRIS_313-11142	39795005	28356	0.000712552	6601	6540	5353	Indica	ind3	PHILIPPINES	3.5926	89
IRIS_313-11143	46857200	132852	0.00283525	101822	101561	99428	Indica	indx	PHILIPPINES	3.01628	225
IRIS_313-11144	28954648	40853	0.00141093	22030	21868	19979	Indica	indx	PHILIPPINES	3.6109	158
IRIS_313-11145	38241405	32824	0.000858337	11275	11067	9302	Indica	ind3	PHILIPPINES	3.92163	135
IRIS_313-11146	44632120	61339	0.00137432	35595	35388	33327	Indica	indx	PHILIPPINES	3.51152	210
IRIS_313-11147	46221007	58876	0.00127379	32130	31949	29910	Indica	indx	PHILIPPINES	3.27841	189
IRIS_313-11148	41318448	31562	0.000763872	9164	9059	7572	Indica	ind3	PHILIPPINES	3.83641	115
IRIS_313-11149	45603514	39133	0.000858114	14238	14049	12222	Indica	ind3	PHILIPPINES	4.02113	149
IRIS_313-11150	38399463	27250	0.000709645	6651	6538	5308	Indica	ind3	PHILIPPINES	3.68363	102
IRIS_313-11151	124557618	127730	0.00102547	29255	28862	26826	Indica	ind3	PHILIPPINES	4.51901	216
IRIS_313-11152	43528030	92018	0.00211399	50154	49950	47715	Indica	ind1A	PHILIPPINES	2.08615	182
IRIS_313-11153	51062391	36335	0.00071158	18495	18215	16269	Japonica	temp	PHILIPPINES	4.08849	165
IRIS_313-11154	25766512	23318	0.000904973	4178	3970	2808	Aus	aus	PHILIPPINES	3.82194	78
IRIS_313-11155	29051962	26452	0.000910506	17336	17251	16020	Japonica	temp	PHILIPPINES	1.39078	97
IRIS_313-11156	34712747	20218	0.000582437	6970	6866	5805	Japonica	japx	PHILIPPINES	3.34752	94
IRIS_313-11157	27910492	79766	0.00285792	59427	59298	57760	Indica	ind1A	PHILIPPINES	1.22009	160
IRIS_313-11158	25705264	18213	0.000708532	2132	2064	1324	Indica	ind1A	PHILIPPINES	3.19865	38
IRIS_313-11159	23795828	11499	0.000483236	2677	2596	1626	Japonica	trop	PHILIPPINES	3.51936	51
IRIS_313-11160	75646859	123069	0.00162689	44924	44785	43419	Indica	ind3	PHILIPPINES	4.49957	215
IRIS_313-11161	31809087	26957	0.000847462	13118	12903	11292	Japonica	trop	PHILIPPINES	3.22505	128
IRIS_313-11162	41776036	35830	0.000857669	4784	4587	3430	Indica	ind1B	PHILIPPINES	3.9917	90
IRIS_313-11163	40419608	28166	0.00069684	4879	4783	3477	Aus	aus	PHILIPPINES	3.91917	87
IRIS_313-11164	40531758	28259	0.000697206	3843	3736	2659	Aus	aus	PHILIPPINES	3.85181	77
IRIS_313-11165	39640608	31380	0.000791612	3709	3569	2599	Aus	aus	PHILIPPINES	3.7746	71
IRIS_313-11166	30351700	24420	0.000804568	4943	4846	3528	Aus	aus	PHILIPPINES	3.75968	81
IRIS_313-11167	35758162	25620	0.00071648	3535	3450	2342	Indica	ind2	PHILIPPINES	3.61614	60
IRIS_313-11168	19639597	131596	0.00670054	102760	102613	101072	Aus	aus	PHILIPPINES	1.07966	137
IRIS_313-11169	35501466	29313	0.000825684	5031	4846	3582	Aus	aus	PHILIPPINES	4.05927	101
IRIS_313-11170	37637533	112029	0.00297652	64003	63809	61981	Aus	aus	PHILIPPINES	1.8913	183
IRIS_313-11171	43082699	41721	0.000968393	9829	9393	7892	Aus	aus	PHILIPPINES	4.20917	152
IRIS_313-11172	38423571	44401	0.00115557	19441	19328	17841	Aus	aus	PHILIPPINES	1.56034	109
IRIS_313-11173	45068202	57317	0.00127178	27658	27383	25252	Aus	aus	PHILIPPINES	4.23569	198
IRIS_313-11174	22034375	16210	0.000735669	2354	2273	1409	Aus	aus	PHILIPPINES	3.43075	45
IRIS_313-11175	43708013	216863	0.00496163	184169	184047	182420	Aus	aus	PHILIPPINES	4.34952	221
IRIS_313-11176	46235627	231752	0.00501241	149283	149132	147545	Indica	indx	PHILIPPINES	2.25016	194
IRIS_313-11177	24001216	21395	0.000891413	4094	3950	2771	Indica	indx	PHILIPPINES	3.69676	71
IRIS_313-11178	36174940	46436	0.00128365	27915	27790	26400	Indica	ind3	PHILIPPINES	2.41295	136
IRIS_313-11179	53432104	25968	0.000486	4691	4605	3457	Indica	ind3	PHILIPPINES	3.76306	86
IRIS_313-11180	46035968	18682	0.000405813	2884	2795	1835	Indica	ind3	PHILIPPINES	3.51337	51
IRIS_313-11181	49112644	154317	0.0031421	103528	103395	101801	Indica	ind3	PHILIPPINES	1.66537	171
IRIS_313-11182	65401569	36757	0.00056202	11396	11313	10027	Indica	ind3	PHILIPPINES	2.73205	94
IRIS_313-11183	65460797	17239	0.000263348	4549	4483	3345	Japonica	trop	PHILIPPINES	4.00422	91
IRIS_313-11189	88459734	168958	0.00191	139549	139364	137758	Admix	admix	PHILIPPINES	2.64466	227
IRIS_313-11191	131289235	121647	0.000926557	26885	26563	24620	Aus	aus	PHILIPPINES	4.63019	229
IRIS_313-11192	53400014	41704	0.000780974	20774	20651	19276	Indica	ind3	PHILIPPINES	2.61758	134
IRIS_313-11193	34754219	16601	0.000477669	2873	2761	1688	Indica	ind3	PHILIPPINES	3.2674	43
IRIS_313-11194	69374018	28248	0.000407184	4508	4419	3219	Indica	ind3	PHILIPPINES	3.91625	80
IRIS_313-11195	41181508	15772	0.000382987	6795	6693	5220	Japonica	subtrop	PHILIPPINES	3.67239	99
IRIS_313-11196	52309284	30000	0.000573512	10113	10022	8764	Indica	ind3	PHILIPPINES	3.63212	123
IRIS_313-11197	46579452	64311	0.00138067	45723	45627	43792	Indica	indx	PHILIPPINES	1.46484	133
IRIS_313-11198	47981429	11493	0.00023953	4915	4853	4122	Japonica	temp	PHILIPPINES	1.72033	33
IRIS_313-11199	51034412	24623	0.000482478	5148	5028	3815	Indica	indx	PHILIPPINES	3.83957	90
IRIS_313-11200	50954267	23600	0.00046316	3214	3121	2157	Indica	ind1B	PHILIPPINES	3.5979	60
IRIS_313-11201	33026895	6309	0.000191026	1671	1580	848	Japonica	temp	PHILIPPINES	2.93833	26
IRIS_313-11202	110830011	39301	0.000354606	8920	8729	7392	Japonica	temp	PHILIPPINES	4.38773	155
IRIS_313-11203	35819226	15560	0.000434404	2218	2135	1320	Indica	ind2	PHILIPPINES	3.20829	37
IRIS_313-11204	62553838	27712	0.00044301	4242	4111	2980	Indica	indx	PHILIPPINES	3.89157	85
IRIS_313-11205	121707372	113393	0.000931686	17619	17496	15793	Indica	ind2	PHILIPPINES	4.51073	202
IRIS_313-11206	66537923	27232	0.00040927	4103	4031	2860	Indica	indx	PHILIPPINES	3.79498	76
IRIS_313-11207	40576951	50400	0.00124208	31321	31219	29371	Indica	ind2	PHILIPPINES	2.96448	179
IRIS_313-11208	47024110	25039	0.000532472	4017	3903	2737	Indica	indx	PHILIPPINES	3.84281	74
IRIS_313-11209	54854260	97361	0.0017749	70735	70634	68876	Indica	ind2	PHILIPPINES	2.71999	199
IRIS_313-11210	37404531	21470	0.000573995	4529	4408	3077	Aus	aus	PHILIPPINES	3.96387	86
IRIS_313-11211	45515422	23413	0.000514397	3419	3354	2263	Indica	ind2	PHILIPPINES	3.51281	56
IRIS_313-11212	40953608	20868	0.000509552	3873	3786	2641	Indica	ind2	PHILIPPINES	3.72955	72
IRIS_313-11213	33516468	17185	0.000512733	2724	2618	1705	Aus	aus	PHILIPPINES	3.33646	46
IRIS_313-11214	50463108	27931	0.000553493	7693	7586	6212	Aus	aus	PHILIPPINES	3.81663	116
IRIS_313-11216	49762949	39957	0.000802947	18185	18048	16435	Aus	aus	PHILIPPINES	2.31894	131
IRIS_313-11217	50743406	23360	0.000460355	7443	7289	5676	Aromatic	aro	PHILIPPINES	4.18642	121
IRIS_313-11218	65795182	26488	0.000402583	6972	6854	5488	Aromatic	aro	PHILIPPINES	3.96761	110
IRIS_313-11219	40274711	19162	0.000475782	3082	2986	2029	Indica	ind2	PHILIPPINES	3.60363	59
IRIS_313-11220	64222327	32810	0.000510882	5750	5625	4339	Indica	ind2	PHILIPPINES	4.14618	108
IRIS_313-11221	70926057	36471	0.000514212	5694	5626	4349	Indica	ind2	PHILIPPINES	4.0967	108
IRIS_313-11222	57486036	29190	0.000507775	4429	4344	3169	Indica	ind2	PHILIPPINES	3.80453	79
IRIS_313-11223	60631573	25091	0.000413827	5866	5773	4406	Aromatic	aro	PHILIPPINES	4.20445	114
IRIS_313-11224	93178266	48534	0.000520873	7723	7631	6332	Indica	ind2	PHILIPPINES	4.348	143
IRIS_313-11225	68051407	38680	0.000568394	6693	6527	5151	Indica	indx	PHILIPPINES	4.15921	120
IRIS_313-11226	73921678	205076	0.00277423	127536	127426	125936	Indica	ind2	PHILIPPINES	1.67073	203
IRIS_313-11227	42274414	25033	0.000592155	4377	4298	3013	Indica	ind2	PHILIPPINES	3.82617	79
IRIS_313-11228	78858469	95541	0.00121155	58467	58296	56683	Indica	ind2	PHILIPPINES	2.33467	207
IRIS_313-11229	114674910	57660	0.000502813	8674	8539	7208	Indica	ind2	PHILIPPINES	4.1854	135
IRIS_313-11230	65689169	62057	0.000944707	31355	31298	29787	Indica	ind2	PHILIPPINES	2.77893	175
IRIS_313-11231	69201799	43700	0.000631486	24761	24657	22977	Indica	ind2	PHILIPPINES	3.2003	166
IRIS_313-11232	55040914	41232	0.000749115	23309	23185	22059	Aus	aus	PHILIPPINES	1.95523	93
IRIS_313-11233	59003145	18297	0.000310102	3544	3491	2726	Indica	ind1B	PHILIPPINES	2.53704	49
IRIS_313-11234	140062597	120617	0.000861165	37259	37104	35495	Indica	indx	PHILIPPINES	3.44964	221
IRIS_313-11235	47522050	19714	0.000414839	3725	3649	2666	Indica	indx	PHILIPPINES	3.18557	56
IRIS_313-11236	56855005	19731	0.000347041	5430	5293	3923	Indica	ind3	PHILIPPINES	3.74604	82
IRIS_313-11237	51491089	15127	0.000293779	2390	2330	1485	Indica	ind1B	PHILIPPINES	3.11675	35
IRIS_313-11238	99835981	97643	0.000978034	62949	62648	61045	Japonica	trop	PHILIPPINES	2.95043	224
IRIS_313-11239	146548031	152315	0.00103935	42031	41806	40156	Indica	indx	PHILIPPINES	3.5142	220
IRIS_313-11240	101783566	99778	0.000980296	24939	24284	22345	Indica	indx	PHILIPPINES	4.73605	220
IRIS_313-11241	142805746	310843	0.00217668	198192	197939	196114	Indica	ind2	PHILIPPINES	2.11432	236
IRIS_313-11242	147937263	118126	0.000798487	21828	21658	20020	Indica	ind2	PHILIPPINES	4.71986	219
IRIS_313-11243	54708020	15966	0.00029184	3058	2975	2070	Admix	admix	PHILIPPINES	3.31475	51
IRIS_313-11244	127595899	110928	0.00086937	15074	14852	13300	Indica	indx	PHILIPPINES	4.61223	204
IRIS_313-11245	127499285	98021	0.000768796	17126	16953	15165	Indica	indx	PHILIPPINES	4.55223	200
IRIS_313-11246	62505246	10369	0.00016589	2572	2516	1620	Japonica	temp	PHILIPPINES	3.24312	41
IRIS_313-11247	128041775	185786	0.00145098	111932	111699	109519	Indica	indx	PHILIPPINES	2.48666	230
IRIS_313-11248	44574290	85616	0.00192075	61364	61179	59742	Japonica	trop	PHILIPPINES	2.21587	168
IRIS_313-11249	74540395	23042	0.000309121	3256	3167	2160	Indica	indx	PHILIPPINES	3.62021	60
IRIS_313-11250	51460638	37241	0.000723679	20628	20512	19152	Indica	ind1B	PHILIPPINES	2.51272	127
IRIS_313-11251	123222973	116378	0.000944451	27315	27161	25462	Indica	ind1B	PHILIPPINES	3.00536	205
IRIS_313-11252	93191403	28148	0.000302045	4706	4627	3488	Indica	indx	PHILIPPINES	3.83913	82
IRIS_313-11253	115055073	82575	0.0007177	14789	14559	13042	Indica	indx	PHILIPPINES	4.54446	196
IRIS_313-11254	50735159	22437	0.000442238	10453	10374	8787	Indica	ind3	PHILIPPINES	3.20786	109
IRIS_313-11255	32758364	31030	0.000947239	21448	21365	20395	Indica	indx	PHILIPPINES	0.588724	57
IRIS_313-11256	113988456	94079	0.000825338	15770	15475	13889	Indica	indx	PHILIPPINES	4.5573	202
IRIS_313-11257	151732607	531831	0.00350505	398170	397880	396385	Indica	indx	PHILIPPINES	2.54363	234
IRIS_313-11258	138158594	100156	0.000724935	28965	28766	26818	Aromatic	aro	PHILIPPINES	4.50892	227
IRIS_313-11259	21618934	39853	0.00184343	35466	35408	34288	Aromatic	aro	PHILIPPINES	2.29208	125
IRIS_313-11260	147024633	777097	0.00528549	646876	646619	431523	Indica	indx	PHILIPPINES	2.71656	237
IRIS_313-11261	45177036	16201	0.000358611	3566	3487	2418	Indica	indx	PHILIPPINES	3.75868	65
IRIS_313-11262	91470330	98482	0.00107666	19458	19122	17291	Indica	indx	PHILIPPINES	4.64168	214
IRIS_313-11263	134915883	138982	0.00103014	51573	51341	49243	Indica	indx	PHILIPPINES	4.07867	235
IRIS_313-11264	86720120	77153	0.000889678	20028	19774	18156	Indica	indx	PHILIPPINES	3.81261	194
IRIS_313-11265	113505048	90183	0.000794529	15241	15066	13543	Aus	aus	PHILIPPINES	4.34652	192
IRIS_313-11266	132717988	407777	0.00307251	285740	285513	283354	Indica	indx	PHILIPPINES	2.68005	236
IRIS_313-11267	135720857	104714	0.000771539	17885	17786	16269	Indica	ind2	PHILIPPINES	4.65317	207
IRIS_313-11268	54087631	19275	0.000356366	11267	11180	9305	Aromatic	aro	PHILIPPINES	3.75982	126
IRIS_313-11269	120603116	212643	0.00176316	126817	126306	124353	Indica	indx	PHILIPPINES	2.72648	235
IRIS_313-11270	63349624	43319	0.000683808	28466	28327	26240	Aromatic	aro	PHILIPPINES	3.30173	202
IRIS_313-11271	74442419	21667	0.000291057	3660	3560	2407	Indica	ind2	PHILIPPINES	3.65412	64
IRIS_313-11272	62193837	22670	0.000364506	7270	7176	5933	Aus	aus	PHILIPPINES	2.63445	85
IRIS_313-11273	162468839	141725	0.000872321	20039	19864	17405	Indica	indx	PHILIPPINES	4.52917	208
IRIS_313-11274	77477855	21186	0.000273446	3280	3188	2142	Aus	aus	PHILIPPINES	3.57338	62
IRIS_313-11275	85978942	297080	0.00345526	271315	271206	269551	Indica	indx	PHILIPPINES	1.36743	207
IRIS_313-11276	55186663	16552	0.000299928	3593	3502	2493	Indica	indx	PHILIPPINES	3.24327	54
IRIS_313-11277	119134166	120160	0.00100861	44673	44084	41835	Aus	aus	PHILIPPINES	4.34246	233
IRIS_313-11278	108244094	101252	0.000935404	20988	20709	18858	Indica	indx	PHILIPPINES	4.59046	215
IRIS_313-11279	150246458	121479	0.000808532	22324	22077	20173	Indica	indx	PHILIPPINES	4.62073	217
IRIS_313-11280	80504495	56740	0.000704805	11125	10969	9389	Indica	indx	PHILIPPINES	4.34643	165
IRIS_313-11281	75990183	70143	0.000923053	15468	15250	13466	Indica	ind1A	PHILIPPINES	4.6139	198
IRIS_313-11282	47505162	15650	0.000329438	2578	2481	1585	Indica	ind2	PHILIPPINES	3.43667	47
IRIS_313-11283	59976329	48091	0.000801833	28925	28823	27061	Indica	indx	PHILIPPINES	2.93696	167
IRIS_313-11284	46442414	16229	0.000349444	2990	2896	1801	Indica	indx	PHILIPPINES	3.43778	50
IRIS_313-11285	84262466	66576	0.000790103	21900	21722	19954	Indica	ind2	PHILIPPINES	3.75523	195
IRIS_313-11286	74392829	85475	0.00114897	63861	63701	61916	Indica	indx	PHILIPPINES	0.751883	141
IRIS_313-11287	69293076	178774	0.00257997	121146	121042	119258	Indica	indx	PHILIPPINES	1.29583	168
IRIS_313-11288	54259821	21452	0.000395357	5881	5787	4617	Indica	indx	PHILIPPINES	3.07628	72
IRIS_313-11289	115198607	195905	0.00170058	138558	138438	136651	Aromatic	aro	PHILIPPINES	2.89081	232
IRIS_313-11290	52614697	15972	0.000303565	2904	2805	1935	Admix	admix	PHILIPPINES	3.64044	63
IRIS_313-11291	43232924	17166	0.000397059	2799	2696	1752	Aus	aus	PHILIPPINES	3.5341	54
IRIS_313-11292	42913947	18614	0.000433752	3498	3379	2322	Indica	indx	PHILIPPINES	3.72882	67
IRIS_313-11293	42595168	12768	0.000299752	3167	3073	1981	Aromatic	aro	PHILIPPINES	3.54168	56
IRIS_313-11294	44327147	16921	0.00038173	2991	2883	1941	Indica	ind2	PHILIPPINES	3.67156	59
IRIS_313-11295	116970691	95606	0.00081735	19005	18836	16715	Admix	admix	PHILIPPINES	4.53562	203
IRIS_313-11296	43424515	15325	0.000352911	2267	2166	1338	Indica	indx	PHILIPPINES	3.22321	40
IRIS_313-11297	73312886	23783	0.000324404	9526	9391	7782	Admix	admix	PHILIPPINES	3.90078	128
IRIS_313-11298	136839897	124475	0.00090964	25987	25802	23882	Aus	aus	PHILIPPINES	4.68808	223
IRIS_313-11299	49832059	16229	0.000325674	2619	2526	1599	Indica	indx	PHILIPPINES	3.43853	48
IRIS_313-11300	59551163	35474	0.000595689	11527	11310	9584	Indica	ind2	PHILIPPINES	4.34588	158
IRIS_313-11301	80477043	39744	0.000493855	7750	7617	6243	Indica	ind2	PHILIPPINES	4.02519	126
IRIS_313-11302	83840428	34212	0.000408061	4889	4796	3634	Indica	indx	PHILIPPINES	3.80877	85
IRIS_313-11303	78612812	35132	0.000446899	6694	6623	5243	Indica	indx	PHILIPPINES	4.29304	130
IRIS_313-11304	42351289	21527	0.000508296	4072	3951	2869	Indica	indx	PHILIPPINES	3.57513	72
IRIS_313-11305	48366347	20659	0.000427136	3827	3761	2617	Indica	indx	PHILIPPINES	3.74911	71
IRIS_313-11306	45999788	19267	0.00041885	2803	2681	1773	Indica	indx	PHILIPPINES	3.4525	52
IRIS_313-11307	52981390	25578	0.000482773	3979	3881	2710	Indica	indx	PHILIPPINES	3.73851	69
IRIS_313-11308	55103925	39019	0.000708098	18340	18275	17068	Indica	ind2	PHILIPPINES	1.16114	80
IRIS_313-11309	66176163	38345	0.000579438	12668	12597	11302	Indica	indx	PHILIPPINES	3.13291	108
IRIS_313-11310	65728283	56404	0.000858139	30711	30610	29130	Indica	ind2	PHILIPPINES	1.1086	119
IRIS_313-11311	60942193	14562	0.000238948	3134	3057	2068	Japonica	trop	PHILIPPINES	3.54249	59
IRIS_313-11312	59616572	27113	0.00045479	3796	3746	2597	Indica	ind3	PHILIPPINES	3.71567	68
IRIS_313-11313	43647122	13146	0.000301188	2998	2909	1957	Japonica	trop	PHILIPPINES	3.68401	61
IRIS_313-11314	45481239	13487	0.00029654	4342	4232	3041	Japonica	trop	PHILIPPINES	3.82326	83
IRIS_313-11315	47798438	32258	0.000674876	15315	15178	13700	Indica	ind3	PHILIPPINES	2.09378	109
IRIS_313-11316	74661239	32125	0.000430277	5578	5456	4199	Indica	ind3	PHILIPPINES	3.78302	90
IRIS_313-11317	57798821	26184	0.00045302	4365	4286	3203	Indica	ind3	PHILIPPINES	3.55793	71
IRIS_313-11318	59570996	29814	0.000500478	8002	7875	6372	Indica	ind3	PHILIPPINES	4.4347	147
IRIS_313-11319	40690841	17976	0.00044177	2674	2600	1634	Indica	ind3	PHILIPPINES	3.39297	44
IRIS_313-11320	61723143	30117	0.000487937	5222	5112	3886	Indica	ind3	PHILIPPINES	4.03166	98
IRIS_313-11321	71700046	29467	0.000410976	4116	4014	2893	Indica	ind2	PHILIPPINES	3.77452	72
IRIS_313-11322	42262892	28525	0.000674942	12906	12846	11735	Aus	aus	PHILIPPINES	1.43421	76
IRIS_313-11323	67495569	26971	0.000399597	5340	5248	3965	Aus	aus	PHILIPPINES	3.99497	99
IRIS_313-11324	72647567	26983	0.000371423	4398	4279	3072	Aus	aus	PHILIPPINES	3.8511	82
IRIS_313-11325	64288539	29882	0.000464811	8257	8090	6578	Indica	indx	PHILIPPINES	3.94795	119
IRIS_313-11326	38862873	19872	0.000511336	3594	3496	2398	Indica	indx	PHILIPPINES	3.63759	59
IRIS_313-11327	49017346	50067	0.00102141	29635	29517	28096	Indica	ind3	PHILIPPINES	1.53619	130
IRIS_313-11328	58365003	18187	0.000311608	7633	7558	6270	Japonica	trop	PHILIPPINES	2.97785	93
IRIS_313-11329	58760160	13934	0.000237133	3325	3258	2186	Japonica	trop	PHILIPPINES	3.66926	65
IRIS_313-11330	48361997	18451	0.000381519	3431	3342	2299	Indica	ind3	PHILIPPINES	3.6845	64
IRIS_313-11331	61678111	23861	0.000386863	3470	3388	2385	Indica	ind3	PHILIPPINES	3.59605	61
IRIS_313-11334	67126224	54523	0.000812246	32615	32508	31049	Indica	ind3	PHILIPPINES	0.968962	103
IRIS_313-11335	56870301	19970	0.00035115	2833	2740	1830	Indica	ind2	PHILIPPINES	3.36658	48
IRIS_313-11336	56876342	89191	0.00156816	54951	54870	53647	Japonica	temp	PHILIPPINES	0.89828	92
IRIS_313-11337	61225837	14201	0.000231945	3138	3070	1960	Japonica	trop	PHILIPPINES	3.58614	55
IRIS_313-11338	101558429	153428	0.00151074	81396	81179	79486	Indica	indx	PHILIPPINES	2.89915	222
IRIS_313-11339	38338432	20493	0.000534529	3519	3432	2332	Indica	ind2	PHILIPPINES	3.60879	63
IRIS_313-11340	45793077	13589	0.000296748	3812	3708	2545	Japonica	trop	PHILIPPINES	3.71832	68
IRIS_313-11341	53243484	21599	0.000405665	3611	3514	2440	Indica	ind3	PHILIPPINES	3.73004	69
IRIS_313-11342	45935255	19172	0.00041737	3028	2932	2035	Indica	indx	PHILIPPINES	3.62193	64
IRIS_313-11343	45674014	18954	0.000414984	3482	3421	2383	Indica	ind3	PHILIPPINES	3.68174	66
IRIS_313-11344	52766192	25703	0.000487111	4486	4383	3215	Indica	ind3	PHILIPPINES	3.91039	84
IRIS_313-11345	104784063	89444	0.000853603	20962	20730	18749	Indica	indx	PHILIPPINES	4.35271	204
IRIS_313-11346	50249604	18298	0.000364142	2355	2274	1393	Indica	ind1B	PHILIPPINES	3.20567	38
IRIS_313-11347	48029649	18852	0.000392508	3099	2994	1859	Indica	indx	PHILIPPINES	3.38724	49
IRIS_313-11348	44822054	21984	0.000490473	3316	3216	2118	Aus	aus	PHILIPPINES	3.71338	65
IRIS_313-11349	62065720	30562	0.000492414	5236	5146	3924	Indica	ind2	PHILIPPINES	3.97749	95
IRIS_313-11350	73976789	25047	0.000338579	6618	6534	5042	Aromatic	aro	PHILIPPINES	4.15141	110
IRIS_313-11351	87000081	40905	0.000470172	6281	6175	4767	Indica	ind2	PHILIPPINES	4.01885	107
IRIS_313-11352	49983650	17842	0.000356957	4929	4836	3566	Aromatic	aro	PHILIPPINES	3.5451	79
IRIS_313-11353	44605371	21696	0.000486399	3229	3167	2246	Aus	aus	PHILIPPINES	3.75196	67
IRIS_313-11354	52985074	25231	0.000476191	4299	4218	3064	Indica	ind2	PHILIPPINES	3.84483	82
IRIS_313-11355	66631946	33167	0.000497764	7712	7618	6356	Indica	indx	PHILIPPINES	2.53432	79
IRIS_313-11356	63363197	21311	0.000336331	5252	5158	3750	Aromatic	aro	PHILIPPINES	4.0541	94
IRIS_313-11357	59362000	28131	0.000473889	3241	3175	2206	Indica	ind1B	PHILIPPINES	3.56888	58
IRIS_313-11358	69754570	33633	0.000482162	6130	6061	4712	Indica	ind2	PHILIPPINES	4.09645	109
IRIS_313-11359	55958032	27036	0.000483148	4822	4726	3392	Indica	ind2	PHILIPPINES	3.98365	91
IRIS_313-11360	57062992	23838	0.000417749	6610	6532	5059	Aromatic	aro	PHILIPPINES	4.1622	121
IRIS_313-11361	57877392	27143	0.000468974	4114	4054	2970	Indica	ind2	PHILIPPINES	4.01833	87
IRIS_313-11362	52490687	17978	0.000342499	3903	3795	2759	Aromatic	aro	PHILIPPINES	3.88196	79
IRIS_313-11363	60408325	32104	0.00053145	8300	8167	6595	Indica	ind2	PHILIPPINES	4.14658	126
IRIS_313-11364	48500573	42204	0.000870175	18051	17908	16488	Indica	indx	PHILIPPINES	2.58754	131
IRIS_313-11365	55430962	26735	0.000482312	3525	3436	2367	Indica	indx	PHILIPPINES	3.67722	62
IRIS_313-11367	59667110	29609	0.000496237	4431	4346	3161	Indica	ind2	PHILIPPINES	3.86299	74
IRIS_313-11368	43136028	22140	0.00051326	3183	3117	2060	Indica	ind2	PHILIPPINES	3.50303	54
IRIS_313-11369	66255667	32094	0.000484396	5641	5528	4212	Indica	ind2	PHILIPPINES	4.07451	98
IRIS_313-11370	75545748	36358	0.000481271	5873	5803	4442	Indica	ind2	PHILIPPINES	4.07657	104
IRIS_313-11371	49783147	39201	0.000787435	19378	19258	17601	Aus	aus	PHILIPPINES	2.89991	141
IRIS_313-11372	98270424	83558	0.000850286	18757	18367	16569	Indica	ind2	PHILIPPINES	4.48897	199
IRIS_313-11373	47922798	18591	0.000387936	7162	7060	5764	Aromatic	aro	PHILIPPINES	2.93555	90
IRIS_313-11374	51908285	22284	0.000429296	4017	3953	2766	Aus	aus	PHILIPPINES	3.99166	79
IRIS_313-11375	40985364	15604	0.000380721	3141	3058	1995	Aromatic	aro	PHILIPPINES	3.62078	57
IRIS_313-11376	47777557	12635	0.000264455	3359	3271	2269	Japonica	trop	PHILIPPINES	3.92781	72
IRIS_313-11377	57820009	24621	0.000425821	4090	3993	2845	Indica	indx	PHILIPPINES	3.91798	79
IRIS_313-11379	59240217	14664	0.000247535	3630	3533	2495	Japonica	trop	PHILIPPINES	3.85542	71
IRIS_313-11380	40765674	11947	0.000293065	2529	2458	1467	Japonica	trop	PHILIPPINES	3.48369	49
IRIS_313-11381	60213299	73884	0.00122704	52566	52495	50915	Indica	ind3	PHILIPPINES	0.778095	132
IRIS_313-11382	68083735	29429	0.000432247	4658	4577	3320	Indica	indx	PHILIPPINES	4.00431	89
IRIS_313-11383	61668020	25313	0.000410472	3762	3699	2560	Indica	indx	PHILIPPINES	3.78211	69
IRIS_313-11384	45461998	20527	0.00045152	3312	3227	2186	Indica	indx	PHILIPPINES	3.70364	62
IRIS_313-11385	54464950	21456	0.000393941	2115	2034	1232	Indica	indx	PHILIPPINES	3.35741	40
IRIS_313-11386	73225820	30879	0.000421696	5143	5036	3756	Indica	ind3	PHILIPPINES	3.98761	91
IRIS_313-11387	53010700	22758	0.00042931	3369	3315	2174	Indica	ind3	PHILIPPINES	3.73627	62
IRIS_313-11388	56237212	26285	0.000467395	5888	5806	4594	Indica	ind3	PHILIPPINES	3.88476	103
IRIS_313-11389	57779889	24340	0.000421254	3934	3848	2734	Indica	ind3	PHILIPPINES	3.92798	77
IRIS_313-11390	63393642	23962	0.000377987	3388	3274	2236	Indica	ind3	PHILIPPINES	3.69685	61
IRIS_313-11391	59343866	49015	0.000825949	27931	27830	26459	Indica	ind3	PHILIPPINES	0.906529	97
IRIS_313-11392	56717983	22491	0.000396541	3076	2998	2047	Indica	ind3	PHILIPPINES	3.71631	62
IRIS_313-11393	48360076	20568	0.00042531	3708	3633	2501	Indica	ind3	PHILIPPINES	3.85627	70
IRIS_313-11394	99931860	75961	0.000760128	10184	10057	8496	Indica	indx	PHILIPPINES	4.38091	164
IRIS_313-11395	112846491	93421	0.000827859	17341	17001	15327	Indica	ind3	PHILIPPINES	4.61477	203
IRIS_313-11396	63656559	18946	0.000297628	3756	3675	2608	Japonica	trop	PHILIPPINES	3.84454	73
IRIS_313-11397	44881247	14992	0.000334037	2981	2902	1936	Japonica	trop	PHILIPPINES	3.68549	58
IRIS_313-11398	55128752	24760	0.00044913	3370	3262	2208	Indica	ind3	PHILIPPINES	3.59737	60
IRIS_313-11399	60755500	28552	0.000469949	3792	3696	2581	Indica	indx	PHILIPPINES	3.85441	73
IRIS_313-11400	53102836	24496	0.000461294	3591	3461	2353	Indica	indx	PHILIPPINES	3.75786	66
IRIS_313-11401	45341954	15162	0.000334392	2778	2672	1720	Aromatic	aro	PHILIPPINES	3.56767	53
IRIS_313-11402	55437184	23989	0.000432724	2894	2809	1943	Indica	indx	PHILIPPINES	3.65075	57
IRIS_313-11403	43388410	20543	0.000473467	3214	3092	2032	Indica	indx	PHILIPPINES	3.62153	58
IRIS_313-11404	40727766	22814	0.000560158	6267	6159	4728	Indica	ind2	PHILIPPINES	3.97569	100
IRIS_313-11405	43364626	18670	0.000430535	2363	2285	1391	Indica	ind3	PHILIPPINES	3.37189	42
IRIS_313-11406	50933032	23855	0.00046836	3694	3556	2413	Indica	ind3	PHILIPPINES	3.74134	69
IRIS_313-11407	43789952	22301	0.000509272	4089	3984	2781	Indica	ind2	PHILIPPINES	4.00759	81
IRIS_313-11408	38190661	17878	0.000468125	2473	2402	1453	Indica	ind2	PHILIPPINES	3.21778	39
IRIS_313-11409	40840390	19877	0.0004867	3551	3459	2296	Indica	ind2	PHILIPPINES	3.78628	64
IRIS_313-11410	47686625	23507	0.000492947	3357	3240	2159	Indica	indx	PHILIPPINES	3.73767	63
IRIS_313-11411	37023980	18030	0.000486982	2865	2759	1785	Indica	ind2	PHILIPPINES	3.63561	54
IRIS_313-11413	65044216	26469	0.000406939	3500	3416	2358	Aus	aus	PHILIPPINES	3.73706	65
IRIS_313-11414	38009323	19230	0.000505929	2303	2199	1345	Indica	indx	PHILIPPINES	3.26513	40
IRIS_313-11415	39191327	26341	0.000672113	7576	7474	6068	Admix	admix	PHILIPPINES	4.14575	134
IRIS_313-11416	99122995	90826	0.000916296	12705	12512	10850	Indica	ind2	PHILIPPINES	4.39345	171
IRIS_313-11417	39231826	18953	0.000483103	4814	4667	3421	Admix	admix	PHILIPPINES	3.83152	85
IRIS_313-11418	67818176	30873	0.000455232	3861	3786	2631	Indica	ind2	PHILIPPINES	3.66985	69
IRIS_313-11419	43083742	19341	0.000448916	2451	2366	1511	Indica	indx	PHILIPPINES	3.27782	39
IRIS_313-11420	34819633	21229	0.000609685	3078	3037	1976	Indica	ind2	PHILIPPINES	3.71536	59
IRIS_313-11421	37182522	22388	0.000602111	2867	2768	1838	Indica	ind2	PHILIPPINES	3.52687	54
IRIS_313-11422	33521138	19829	0.000591537	3002	2913	1855	Indica	ind1A	PHILIPPINES	3.62978	57
IRIS_313-11423	25482618	17513	0.000687253	2058	1986	1110	Indica	indx	PHILIPPINES	3.06873	30
IRIS_313-11424	32011236	13394	0.000418416	2960	2868	1864	Japonica	trop	PHILIPPINES	3.61549	55
IRIS_313-11425	38552323	18183	0.000471645	3013	2936	1880	Admix	admix	PHILIPPINES	3.67012	57
IRIS_313-11426	32558590	12609	0.000387271	2467	2396	1437	Japonica	trop	PHILIPPINES	3.54807	48
IRIS_313-11427	34531279	11853	0.000343254	2484	2395	1458	Japonica	trop	PHILIPPINES	3.51545	48
IRIS_313-11428	43797534	27787	0.000634442	7253	7164	5849	Japonica	trop	PHILIPPINES	4.10265	116
IRIS_313-11429	54482329	72438	0.00132957	11095	10984	9638	Japonica	trop	PHILIPPINES	4.13881	152
IRIS_313-11431	70556344	61038	0.000865096	10183	10074	8683	Indica	ind3	PHILIPPINES	4.26874	150
IRIS_313-11432	56272056	60357	0.00107259	7938	7840	6525	Admix	admix	PHILIPPINES	3.99328	124
IRIS_313-11433	58342045	38639	0.000662284	9451	9352	8029	Indica	ind1A	PHILIPPINES	4.21165	150
IRIS_313-11434	61184888	47860	0.000782219	10724	10663	9302	Japonica	trop	PHILIPPINES	4.33076	161
IRIS_313-11435	79349117	66567	0.000838913	15874	15757	14318	Japonica	trop	PHILIPPINES	4.35481	188
IRIS_313-11436	104487224	62233	0.000595604	10375	10281	8586	Japonica	trop	PHILIPPINES	4.14948	142
IRIS_313-11437	59601625	34469	0.000578323	6855	6808	5703	Indica	ind1B	PHILIPPINES	3.81204	99
IRIS_313-11438	48765513	51228	0.0010505	6455	6370	5099	Indica	indx	PHILIPPINES	3.8665	106
IRIS_313-11439	48356754	30643	0.000633686	8673	8613	7279	Japonica	trop	PHILIPPINES	3.80307	130
IRIS_313-11441	48019856	29040	0.00060475	6156	6082	4898	Japonica	trop	PHILIPPINES	3.92895	102
IRIS_313-11442	46859425	50466	0.00107697	7651	7573	6332	Indica	indx	PHILIPPINES	4.14738	131
IRIS_313-11443	74370988	80892	0.00108768	11738	11656	10303	Indica	indx	PHILIPPINES	3.94794	149
IRIS_313-11445	41312235	45572	0.00110311	7120	7028	5706	Indica	ind2	PHILIPPINES	4.20535	128
IRIS_313-11446	50504877	54524	0.00107958	7892	7825	6513	Indica	ind2	PHILIPPINES	4.12959	128
IRIS_313-11447	62977359	67564	0.00107283	9530	9437	8148	Indica	indx	PHILIPPINES	4.05924	138
IRIS_313-11448	55519372	59205	0.00106638	7840	7760	6509	Indica	ind2	PHILIPPINES	4.07131	130
IRIS_313-11449	53913470	57077	0.00105868	8005	7927	6659	Indica	indx	PHILIPPINES	4.17013	139
IRIS_313-11451	53425846	42004	0.000786211	9248	9146	7678	Aromatic	aro	PHILIPPINES	4.13942	139
IRIS_313-11452	51587794	51503	0.000998356	8688	8586	7242	Aus	aus	PHILIPPINES	4.05436	125
IRIS_313-11453	143585293	124189	0.000864914	18399	18312	16588	Indica	ind2	PHILIPPINES	4.15741	181
IRIS_313-11454	56811124	53947	0.000949585	7574	7477	6213	Aus	aus	PHILIPPINES	3.98255	119
IRIS_313-11455	45369913	46821	0.00103198	7012	6898	5726	Aus	aus	PHILIPPINES	3.82075	104
IRIS_313-11456	56520215	54282	0.0009604	6643	6580	5373	Aus	aus	PHILIPPINES	3.91038	106
IRIS_313-11458	60819367	61897	0.00101772	8089	7995	6712	Aus	aus	PHILIPPINES	4.11473	129
IRIS_313-11460	92275748	90478	0.000980518	11750	11675	10351	Indica	ind2	PHILIPPINES	4.31587	165
IRIS_313-11461	88327286	96701	0.0010948	12916	12803	11447	Indica	ind2	PHILIPPINES	4.30363	173
IRIS_313-11462	59256755	54207	0.000914782	6822	6737	5514	Aus	aus	PHILIPPINES	3.90032	109
IRIS_313-11463	61462757	62573	0.00101806	8260	8196	6833	Indica	indx	PHILIPPINES	4.02423	123
IRIS_313-11464	61726539	38512	0.000623913	8148	8072	6720	Japonica	trop	PHILIPPINES	4.11073	128
IRIS_313-11465	54556062	34582	0.00063388	9315	9259	8100	Japonica	trop	PHILIPPINES	4.31891	144
IRIS_313-11467	85022195	93003	0.00109387	12334	12234	10820	Indica	ind3	PHILIPPINES	4.25568	163
IRIS_313-11471	56999274	61360	0.0010765	7533	7475	6220	Indica	indx	PHILIPPINES	4.19739	131
IRIS_313-11472	71816289	77907	0.00108481	9527	9451	8057	Indica	ind3	PHILIPPINES	4.17319	142
IRIS_313-11473	66558245	39537	0.000594021	10677	10604	9395	Japonica	trop	PHILIPPINES	4.37803	157
IRIS_313-11476	62005729	58534	0.00094401	8179	8110	6717	Aus	aus	PHILIPPINES	4.11134	126
IRIS_313-11477	72892185	71601	0.000982286	9815	9671	8359	Aus	aus	PHILIPPINES	4.10979	139
IRIS_313-11478	66796042	70620	0.00105725	9990	9898	8428	Indica	ind2	PHILIPPINES	4.10734	139
IRIS_313-11479	58668715	41097	0.000700493	9225	9162	7851	Japonica	trop	PHILIPPINES	4.34309	145
IRIS_313-11480	46853274	48979	0.00104537	7560	7491	6328	Indica	ind1B	PHILIPPINES	4.20356	132
IRIS_313-11481	44685059	44664	0.000999529	6282	6183	4967	Aus	aus	PHILIPPINES	4.04745	112
IRIS_313-11482	38857057	41693	0.00107298	6574	6497	5169	Aus	aus	PHILIPPINES	3.84042	101
IRIS_313-11483	81486477	81376	0.000998644	11348	11199	9803	Aus	aus	PHILIPPINES	4.16392	156
IRIS_313-11484	91693482	96985	0.00105771	16895	16802	15285	Aus	aus	PHILIPPINES	4.38147	195
IRIS_313-11485	68277218	80553	0.00117979	18458	18382	16923	Indica	ind3	PHILIPPINES	4.56503	206
IRIS_313-11486	35147816	37473	0.00106615	5410	5316	4113	Admix	admix	PHILIPPINES	3.68853	81
IRIS_313-11487	60807271	64425	0.0010595	9270	9181	7858	Indica	ind2	PHILIPPINES	4.10952	145
IRIS_313-11489	85550346	87646	0.0010245	16872	16755	15165	Aus	aus	PHILIPPINES	3.96902	179
IRIS_313-11490	67846138	68263	0.00100614	9178	9085	7696	Indica	indx	PHILIPPINES	4.03751	131
IRIS_313-11491	53957667	56146	0.00104056	6868	6800	5541	Indica	ind2	PHILIPPINES	3.93443	109
IRIS_313-11492	59223112	63730	0.0010761	8936	8832	7509	Aus	aus	PHILIPPINES	4.35136	154
IRIS_313-11493	122879061	118507	0.00096442	15713	15586	13942	Indica	indx	PHILIPPINES	4.29653	170
IRIS_313-11494	52229229	31570	0.000604451	5994	5908	4640	Japonica	subtrop	PHILIPPINES	3.94756	103
IRIS_313-11495	59740948	37842	0.000633435	7466	7374	6050	Japonica	trop	PHILIPPINES	4.09852	122
IRIS_313-11496	47716202	31130	0.000652399	4943	4891	3765	Japonica	trop	PHILIPPINES	3.91862	89
IRIS_313-11497	44933375	49976	0.00111222	6617	6528	5227	Indica	ind2	PHILIPPINES	4.01267	106
IRIS_313-11498	56283289	41517	0.000737643	7821	7748	6360	Japonica	trop	PHILIPPINES	4.19408	125
IRIS_313-11499	52739577	33149	0.000628541	7150	7083	5718	Japonica	trop	PHILIPPINES	4.10838	119
IRIS_313-11500	58191331	68728	0.00118107	11410	11344	10016	Indica	ind2	PHILIPPINES	4.38733	164
IRIS_313-11505	63551769	68190	0.00107298	10125	10041	8713	Indica	ind2	PHILIPPINES	3.96691	143
IRIS_313-11506	57818595	63510	0.00109844	7768	7700	6339	Indica	indx	PHILIPPINES	4.00967	117
IRIS_313-11507	51035857	56339	0.00110391	6350	6286	5181	Indica	ind1B	PHILIPPINES	3.98851	109
IRIS_313-11508	52026453	54155	0.00104091	6473	6400	5303	Indica	ind3	PHILIPPINES	3.99692	105
IRIS_313-11509	53122343	57284	0.00107834	7456	7367	6219	Indica	ind3	PHILIPPINES	4.05713	124
IRIS_313-11510	57730374	59596	0.00103232	7647	7556	6358	Indica	indx	PHILIPPINES	4.18417	134
IRIS_313-11511	60886355	33917	0.000557054	7561	7526	6375	Japonica	trop	PHILIPPINES	4.15998	127
IRIS_313-11512	68105957	71950	0.00105644	9654	9576	8306	Indica	indx	PHILIPPINES	4.13125	146
IRIS_313-11513	70895484	69484	0.000980091	6780	6693	5538	Indica	ind1B	PHILIPPINES	3.95211	107
IRIS_313-11515	71248358	74033	0.00103908	8187	8116	6777	Indica	indx	PHILIPPINES	3.90748	115
IRIS_313-11516	109004131	117836	0.00108102	12073	11990	10524	Indica	indx	PHILIPPINES	4.05951	146
IRIS_313-11517	54207796	56897	0.00104961	7499	7415	6139	Indica	ind1B	PHILIPPINES	4.07096	121
IRIS_313-11521	69396995	71527	0.00103069	9065	8955	7667	Indica	indx	PHILIPPINES	4.18293	140
IRIS_313-11522	89435166	40967	0.000458064	8471	8397	7110	Japonica	japx	PHILIPPINES	4.17016	134
IRIS_313-11523	59184513	61628	0.00104129	6928	6866	5620	Indica	indx	PHILIPPINES	3.98352	107
IRIS_313-11524	47149454	27595	0.000585267	6238	6162	4990	Japonica	trop	PHILIPPINES	4.04484	107
IRIS_313-11525	29791043	30295	0.00101692	4237	4172	3053	Indica	ind3	PHILIPPINES	3.65737	70
IRIS_313-11526	59743237	36717	0.00061458	7442	7373	6100	Japonica	trop	PHILIPPINES	4.19487	130
IRIS_313-11527	56591742	32689	0.000577628	8257	8182	6822	Japonica	trop	PHILIPPINES	3.84274	119
IRIS_313-11528	93176558	97053	0.0010416	14003	13889	12295	Indica	ind3	PHILIPPINES	4.20624	167
IRIS_313-11530	89555149	86341	0.00096411	10914	10849	9503	Indica	ind3	PHILIPPINES	4.06774	137
IRIS_313-11532	56340794	32403	0.000575125	6425	6365	5162	Japonica	trop	PHILIPPINES	4.01188	108
IRIS_313-11534	48731931	2358655	0.0484006	2299279	2299208	2297400	Indica	ind3	PHILIPPINES	0.468235	213
IRIS_313-11535	48662866	53255	0.00109437	11090	11014	9600	Indica	ind3	PHILIPPINES	3.28705	124
IRIS_313-11536	50699969	22983	0.000453314	5866	5760	4382	Japonica	temp	PHILIPPINES	3.91921	93
IRIS_313-11537	66961344	33938	0.00050683	7389	7344	6056	Japonica	trop	PHILIPPINES	4.00602	110
IRIS_313-11538	55611577	52618	0.00094617	5811	5715	4612	Indica	ind1B	PHILIPPINES	3.87576	92
IRIS_313-11539	55722584	30687	0.00055071	5994	5947	4726	Japonica	trop	PHILIPPINES	3.96981	95
IRIS_313-11540	59124411	34453	0.00058272	6706	6637	5420	Japonica	trop	PHILIPPINES	4.11917	113
IRIS_313-11541	67312493	65212	0.000968795	8512	8409	7152	Indica	indx	PHILIPPINES	3.98403	122
IRIS_313-11542	58054956	51423	0.000885764	13585	13515	11835	Admix	admix	PHILIPPINES	4.1766	161
IRIS_313-11543	69888330	68287	0.000977087	10096	10022	8619	Indica	ind3	PHILIPPINES	4.18471	139
IRIS_313-11544	59465556	57798	0.000971958	8816	8746	7334	Indica	indx	PHILIPPINES	4.05956	126
IRIS_313-11545	53544190	55506	0.00103664	12179	12111	10472	Indica	indx	PHILIPPINES	4.27443	166
IRIS_313-11546	79509985	79381	0.000998378	10258	10128	8825	Indica	indx	PHILIPPINES	4.1211	135
IRIS_313-11547	96322104	95081	0.000987115	13121	12952	11537	Indica	indx	PHILIPPINES	4.20955	154
IRIS_313-11548	63194390	66813	0.00105726	10345	10223	8812	Indica	indx	PHILIPPINES	4.20149	142
IRIS_313-11549	45375060	51887	0.00114351	5671	5610	4606	Indica	indx	PHILIPPINES	4.01732	108
IRIS_313-11551	40629844	44451	0.00109405	9723	9665	8367	Indica	ind3	PHILIPPINES	3.40176	114
IRIS_313-11554	60487106	61568	0.00101787	9815	9751	8394	Indica	ind3	PHILIPPINES	4.09381	136
IRIS_313-11555	81197949	81709	0.00100629	12217	12086	10730	Indica	indx	PHILIPPINES	4.25287	154
IRIS_313-11556	52134359	52966	0.00101595	7636	7563	6132	Indica	ind3	PHILIPPINES	3.9026	103
IRIS_313-11557	61869666	60742	0.000981774	7132	7044	5734	Aus	aus	PHILIPPINES	3.935	108
IRIS_313-11558	67783696	69147	0.00102011	10160	10076	8661	Indica	ind2	PHILIPPINES	4.15853	131
IRIS_313-11561	68290023	69536	0.00101825	9659	9567	8207	Indica	ind2	PHILIPPINES	4.24189	146
IRIS_313-11563	61575660	77207	0.00125386	14327	14234	13043	Indica	ind2	PHILIPPINES	3.60736	152
IRIS_313-11564	53371932	38636	0.000723901	9998	9934	8357	Aromatic	aro	PHILIPPINES	4.27195	147
IRIS_313-11565	68505140	73553	0.00107369	10415	10298	8749	Indica	ind2	PHILIPPINES	4.1009	132
IRIS_313-11566	64143499	66816	0.00104166	9804	9736	8282	Indica	ind2	PHILIPPINES	4.29344	153
IRIS_313-11567	69433163	51445	0.000740928	11298	11213	9615	Aromatic	aro	PHILIPPINES	4.25453	149
IRIS_313-11568	62184818	62983	0.00101284	9138	9046	7571	Indica	ind1A	PHILIPPINES	4.09793	131
IRIS_313-11570	55147733	58632	0.00106318	7317	7225	6021	Indica	indx	PHILIPPINES	4.10947	122
IRIS_313-11571	56275495	23688	0.000420929	6187	6114	4930	Japonica	temp	PHILIPPINES	3.64259	90
IRIS_313-11572	63260096	60222	0.000951975	8416	8343	6939	Indica	ind1A	PHILIPPINES	4.11539	130
IRIS_313-11573	54779779	62821	0.00114679	13925	13880	12590	Indica	indx	PHILIPPINES	3.94911	164
IRIS_313-11574	49908630	22009	0.000440986	5556	5461	4301	Japonica	temp	PHILIPPINES	3.97934	102
IRIS_313-11575	75014875	32120	0.000428182	7898	7831	6599	Japonica	temp	PHILIPPINES	4.11064	122
IRIS_313-11576	48818027	46265	0.000947703	6800	6702	5452	Indica	indx	PHILIPPINES	4.13304	120
IRIS_313-11577	51582512	50332	0.000975757	6872	6806	5609	Indica	ind1A	PHILIPPINES	4.00814	115
IRIS_313-11578	45540569	27703	0.000608315	8862	8795	7677	Japonica	temp	PHILIPPINES	4.23936	135
IRIS_313-11579	62178502	62476	0.00100478	8015	7941	6607	Indica	ind1A	PHILIPPINES	3.95167	111
IRIS_313-11580	68224201	68657	0.00100634	11763	11657	10264	Indica	indx	PHILIPPINES	4.49422	173
IRIS_313-11582	74564006	53175	0.000713146	22382	22301	21035	Japonica	temp	PHILIPPINES	4.49673	189
IRIS_313-11584	41398266	21937	0.000529901	8884	8836	7633	Japonica	temp	PHILIPPINES	4.34861	135
IRIS_313-11585	50458067	57345	0.00113649	8451	8361	7164	Indica	ind1A	PHILIPPINES	4.28042	140
IRIS_313-11586	65712495	25511	0.000388221	6704	6660	5424	Japonica	temp	PHILIPPINES	4.08219	113
IRIS_313-11588	67877668	71551	0.00105412	10550	10474	9263	Indica	ind3	PHILIPPINES	4.27704	158
IRIS_313-11591	71542925	58255	0.000814266	9432	9379	7933	Admix	admix	PHILIPPINES	4.23708	144
IRIS_313-11594	50401100	52581	0.00104325	7746	7654	6385	Indica	indx	PHILIPPINES	4.1101	120
IRIS_313-11595	26266113	23310	0.000887455	3297	3220	2237	Aus	aus	PHILIPPINES	3.52149	56
IRIS_313-11596	70085660	69503	0.000991686	10814	10700	9263	Indica	indx	PHILIPPINES	4.29524	157
IRIS_313-11597	63705924	76563	0.00120182	12380	12294	10992	Indica	ind2	PHILIPPINES	4.40548	162
IRIS_313-11598	65290718	69157	0.00105922	12020	11900	10458	Admix	admix	PHILIPPINES	4.33895	178
IRIS_313-11599	54271319	61521	0.00113358	11418	11347	9920	Indica	ind2	PHILIPPINES	4.39572	173
IRIS_313-11600	54132841	63865	0.00117978	10430	10368	9048	Indica	ind2	PHILIPPINES	4.42447	158
IRIS_313-11602	76180871	84619	0.00111076	15997	15908	14644	Aus	aus	PHILIPPINES	4.48124	175
IRIS_313-11603	55530406	55508	0.000999597	8301	8214	6931	Aus	aus	PHILIPPINES	4.21299	133
IRIS_313-11604	86973534	84494	0.000971491	12140	12023	10640	Aus	aus	PHILIPPINES	4.45466	176
IRIS_313-11606	46812910	62368	0.00133228	11864	11798	10543	Indica	ind2	PHILIPPINES	4.4131	160
IRIS_313-11607	87104529	91842	0.00105439	14099	14000	12385	Indica	ind2	PHILIPPINES	4.26087	166
IRIS_313-11608	26184608	27132	0.00103618	4571	4513	3453	Indica	ind3	PHILIPPINES	3.82858	85
IRIS_313-11609	49775386	53702	0.00107889	9162	9077	7710	Indica	ind3	PHILIPPINES	4.36346	147
IRIS_313-11610	34635434	36834	0.00106348	5830	5763	4602	Indica	ind3	PHILIPPINES	4.16541	111
IRIS_313-11611	54668858	34557	0.000632115	7578	7504	6209	Japonica	trop	PHILIPPINES	4.25259	132
IRIS_313-11615	86145701	86709	0.00100654	14781	14701	12994	Indica	ind3	PHILIPPINES	4.32474	185
IRIS_313-11616	55626727	55645	0.00100033	10564	10493	9176	Admix	admix	PHILIPPINES	4.38305	158
IRIS_313-11617	74423135	69220	0.000930087	9422	9313	7955	Aus	aus	PHILIPPINES	4.06242	133
IRIS_313-11618	74104392	72444	0.000977594	10924	10828	9454	Aus	aus	PHILIPPINES	4.37877	170
IRIS_313-11619	58322962	54645	0.000936938	7382	7317	6065	Aus	aus	PHILIPPINES	4.04799	120
IRIS_313-11620	64196648	59929	0.000933522	11027	10959	9445	Aus	aus	PHILIPPINES	4.2812	160
IRIS_313-11621	61004354	65574	0.00107491	9253	9191	7734	Indica	indx	PHILIPPINES	4.31801	150
IRIS_313-11622	80612783	85196	0.00105685	13211	13129	11495	Indica	ind1A	PHILIPPINES	4.27246	166
IRIS_313-11623	61686807	39439	0.000639343	11481	11408	9950	Japonica	subtrop	PHILIPPINES	3.58555	143
IRIS_313-11624	83557803	87216	0.00104378	11455	11366	9976	Indica	ind1A	PHILIPPINES	4.1336	161
IRIS_313-11625	68784687	51310	0.000745951	9669	9590	8286	Aromatic	aro	PHILIPPINES	4.19606	144
IRIS_313-11626	79811769	62387	0.000781677	13070	12969	11436	Aromatic	aro	PHILIPPINES	4.4488	179
IRIS_313-11627	59740837	69124	0.00115706	29134	29081	27802	Aromatic	aro	PHILIPPINES	4.35791	198
IRIS_313-11628	32373092	30610	0.000945538	4964	4899	3687	Admix	admix	PHILIPPINES	3.99628	91
IRIS_313-11629	63454629	68971	0.00108693	15268	15181	13923	Aus	aus	PHILIPPINES	3.5205	172
IRIS_313-11630	75005165	94295	0.00125718	49066	48953	47343	Aromatic	aro	PHILIPPINES	1.92369	209
IRIS_313-11632	59331394	45065	0.000759547	9625	9535	8086	Aromatic	aro	PHILIPPINES	4.22696	143
IRIS_313-11635	187917571	115495	0.000614605	14446	14365	12918	Indica	ind3	PHILIPPINES	4.27347	170
IRIS_313-11636	60202444	65826	0.00109341	10927	10840	9692	Aus	aus	PHILIPPINES	3.77085	154
IRIS_313-11638	71799768	76493	0.00106537	11319	11240	9767	Indica	ind2	PHILIPPINES	4.3584	157
IRIS_313-11639	58373018	63375	0.00108569	10872	10779	9256	Indica	indx	PHILIPPINES	4.27202	162
IRIS_313-11640	65804459	69417	0.0010549	10084	9970	8648	Indica	ind2	PHILIPPINES	4.23575	152
IRIS_313-11641	55323044	72958	0.00131876	12529	12456	11191	Indica	ind2	PHILIPPINES	2.94507	123
IRIS_313-11642	128025239	68325	0.000533684	9017	8925	7556	Indica	ind2	PHILIPPINES	4.23193	140
IRIS_313-11643	181711930	105009	0.000577887	11077	10916	9630	Indica	ind1B	PHILIPPINES	4.31089	153
IRIS_313-11644	152400170	120197	0.000788693	35588	35484	33933	Indica	ind2	PHILIPPINES	2.17682	174
IRIS_313-11645	183358400	117761	0.000642245	14654	14522	13109	Indica	ind2	PHILIPPINES	4.23471	178
IRIS_313-11646	187390465	119906	0.000639872	16352	16246	14763	Indica	ind2	PHILIPPINES	4.0437	172
IRIS_313-11647	81193371	84111	0.00103593	10120	10006	8796	Indica	ind2	PHILIPPINES	3.95111	146
IRIS_313-11648	142132196	83773	0.000589402	9971	9876	8497	Indica	ind2	PHILIPPINES	4.04184	132
IRIS_313-11650	53299571	55037	0.0010326	9264	9188	7918	Indica	ind2	PHILIPPINES	3.44104	125
IRIS_313-11651	170152673	45949	0.000270046	15579	15391	13937	Japonica	temp	PHILIPPINES	3.40574	157
IRIS_313-11652	138339181	35359	0.000255596	6964	6889	5774	Japonica	temp	PHILIPPINES	4.18881	121
IRIS_313-11653	65984218	26162	0.000396489	8201	8143	7069	Japonica	temp	PHILIPPINES	2.85739	101
IRIS_313-11654	73268002	34166	0.000466315	10529	9890	8508	Japonica	temp	PHILIPPINES	4.20404	149
IRIS_313-11655	102646189	170397	0.00166004	122367	122161	120752	Japonica	temp	PHILIPPINES	3.16591	224
IRIS_313-11656	185186010	136981	0.000739694	17754	17338	15596	Indica	indx	PHILIPPINES	4.458	192
IRIS_313-11657	188551550	121579	0.000644805	18214	18110	16545	Indica	ind2	PHILIPPINES	4.5055	199
IRIS_313-11658	74873312	44296	0.000591613	11410	11356	9981	Japonica	trop	PHILIPPINES	4.1805	152
IRIS_313-11659	133140779	41591	0.000312384	8043	7992	6676	Japonica	trop	PHILIPPINES	4.28715	134
IRIS_313-11660	37708607	21769	0.000577295	5682	5609	4373	Japonica	trop	PHILIPPINES	4.10034	101
IRIS_313-11661	148198536	27264	0.000183969	5035	4976	3896	Japonica	temp	PHILIPPINES	3.70499	80
IRIS_313-11663	156600765	100596	0.000642372	11474	11327	9983	Admix	admix	PHILIPPINES	4.10506	150
IRIS_313-11664	183200869	84933	0.000463606	8752	8643	7354	Indica	indx	PHILIPPINES	4.09575	130
IRIS_313-11665	188781813	107819	0.00057113	14529	14427	12954	Indica	ind1A	PHILIPPINES	4.39522	184
IRIS_313-11666	79721265	80650	0.00101165	8775	8675	7425	Indica	indx	PHILIPPINES	4.16026	135
IRIS_313-11667	120314253	78751	0.000654544	9305	9220	7978	Indica	ind1A	PHILIPPINES	4.24256	149
IRIS_313-11668	185243314	144565	0.000780406	22856	22699	21231	Indica	ind1A	PHILIPPINES	4.49943	213
IRIS_313-11669	265507747	236999	0.000892626	49417	49226	47590	Indica	indx	PHILIPPINES	4.61209	229
IRIS_313-11671	221392067	152799	0.000690174	17353	17212	15771	Indica	ind2	PHILIPPINES	4.27235	181
IRIS_313-11672	44629742	20256	0.000453868	10326	10276	9100	Japonica	temp	PHILIPPINES	4.02533	132
IRIS_313-11673	166126846	64572	0.000388691	16484	16398	15155	Japonica	trop	PHILIPPINES	2.89788	142
IRIS_313-11674	140293419	68948	0.000491456	8570	8484	7169	Indica	ind3	PHILIPPINES	4.06513	132
IRIS_313-11676	68052460	70200	0.00103156	11660	11548	10144	Indica	ind3	PHILIPPINES	3.80277	154
IRIS_313-11677	129281746	73383	0.000567621	8857	8777	7481	Indica	ind3	PHILIPPINES	3.89601	122
IRIS_313-11678	68884665	69667	0.00101136	10272	10199	8857	Indica	ind3	PHILIPPINES	4.28648	156
IRIS_313-11679	72318183	74321	0.00102769	11360	11247	9869	Indica	ind3	PHILIPPINES	4.42857	172
IRIS_313-11680	57613319	62738	0.00108895	8489	8420	7217	Indica	ind3	PHILIPPINES	4.32854	145
IRIS_313-11681	182089105	98541	0.000541169	14047	13957	12444	Indica	ind3	PHILIPPINES	4.29177	167
IRIS_313-11682	58456513	107644	0.00184144	56314	56207	54735	Indica	ind3	PHILIPPINES	3.96992	214
IRIS_313-11683	173035027	77586	0.000448383	10185	10047	8681	Indica	ind3	PHILIPPINES	4.18795	145
IRIS_313-11684	143571642	103382	0.000720073	15682	15580	14113	Indica	ind3	PHILIPPINES	4.3751	182
IRIS_313-11685	158877510	95037	0.000598178	15573	15467	13777	Indica	ind3	PHILIPPINES	4.3784	179
IRIS_313-11686	178571641	80059	0.00044833	11074	10976	9565	Indica	ind3	PHILIPPINES	4.34716	159
IRIS_313-11687	166180525	110715	0.000666233	16428	16339	14973	Indica	ind3	PHILIPPINES	4.43687	190
IRIS_313-11688	60726952	62174	0.00102383	9394	9299	7967	Indica	ind3	PHILIPPINES	4.2961	146
IRIS_313-11689	156964355	33479	0.00021329	9536	9497	8360	Japonica	temp	PHILIPPINES	4.3782	146
IRIS_313-11690	60851363	46155	0.000758488	8346	8290	7130	Admix	admix	PHILIPPINES	4.33971	151
IRIS_313-11691	160227182	60691	0.000378781	12534	12450	11059	Japonica	subtrop	PHILIPPINES	4.46044	172
IRIS_313-11692	147560628	84093	0.000569888	10952	10847	9422	Indica	ind1A	PHILIPPINES	4.40595	166
IRIS_313-11693	96498977	114167	0.00118309	17659	17535	16183	Indica	indx	PHILIPPINES	4.26911	199
IRIS_313-11694	58303602	73464	0.00126003	20009	19924	18535	Indica	indx	PHILIPPINES	4.37531	195
IRIS_313-11695	64949502	66839	0.00102909	8947	8880	7594	Indica	ind1A	PHILIPPINES	4.18655	142
IRIS_313-11698	57779954	43294	0.000749291	12540	12432	10966	Aromatic	aro	PHILIPPINES	4.50464	173
IRIS_313-11700	160342255	103063	0.000642769	15240	15166	13686	Indica	ind3	PHILIPPINES	4.36415	181
IRIS_313-11702	66354014	25323	0.000381635	9498	9436	8250	Japonica	temp	PHILIPPINES	4.01205	136
IRIS_313-11704	142206372	89339	0.000628235	14687	14552	12845	Indica	ind3	PHILIPPINES	4.54557	186
IRIS_313-11705	152635087	95454	0.000625374	18210	18112	16424	Indica	ind3	PHILIPPINES	4.49409	186
IRIS_313-11706	87971521	94771	0.00107729	19738	19669	18313	Indica	ind3	PHILIPPINES	4.63257	207
IRIS_313-11707	141730513	96614	0.000681674	18990	18917	17511	Indica	ind3	PHILIPPINES	4.60271	201
IRIS_313-11708	140252551	77140	0.000550008	11757	11671	10257	Indica	ind3	PHILIPPINES	4.35917	166
IRIS_313-11709	149852331	81458	0.000543588	12858	12719	11296	Indica	ind3	PHILIPPINES	4.40088	166
IRIS_313-11710	179526860	124016	0.000690794	21045	20937	19299	Indica	ind3	PHILIPPINES	4.48482	202
IRIS_313-11711	161453323	93346	0.000578161	12760	12674	11158	Indica	ind3	PHILIPPINES	4.24608	158
IRIS_313-11712	69117744	80709	0.0011677	18838	18761	17418	Aus	aus	PHILIPPINES	4.63923	187
IRIS_313-11713	39323419	61909	0.00157435	22832	22753	21537	Indica	ind3	PHILIPPINES	4.14623	171
IRIS_313-11714	48736336	62547	0.00128338	23761	23690	22301	Indica	indx	PHILIPPINES	2.59748	153
IRIS_313-11716	133218707	105324	0.00079061	14911	14773	13202	Indica	ind3	PHILIPPINES	4.2987	173
IRIS_313-11717	184133211	128522	0.000697984	14359	14267	12656	Indica	indx	PHILIPPINES	4.25294	166
IRIS_313-11719	149641580	88640	0.000592349	12003	11837	10299	Indica	ind3	PHILIPPINES	4.32609	160
IRIS_313-11720	134347212	73647	0.000548184	9741	9624	8251	Indica	ind3	PHILIPPINES	4.11159	134
IRIS_313-11721	146863747	96008	0.000653722	11987	11905	10312	Indica	ind3	PHILIPPINES	4.18643	142
IRIS_313-11722	190367165	111446	0.000585427	13602	13467	11776	Indica	indx	PHILIPPINES	4.28714	163
IRIS_313-11723	214337273	138956	0.000648305	17172	17011	15501	Indica	ind2	PHILIPPINES	4.36386	183
IRIS_313-11724	126078524	78704	0.000624246	9784	9637	8235	Indica	ind3	PHILIPPINES	4.18124	139
IRIS_313-11725	177204385	3716716	0.0209742	3652232	3652203	3650282	Japonica	temp	PHILIPPINES	0.411098	195
IRIS_313-11726	54645043	57353	0.00104956	7725	7632	6348	Indica	ind1A	PHILIPPINES	4.09216	127
IRIS_313-11727	166147713	95661	0.000575759	9722	9633	8337	Indica	ind1A	PHILIPPINES	4.216	148
IRIS_313-11728	159900725	111813	0.000699265	14145	14032	12532	Indica	ind3	PHILIPPINES	4.3894	177
IRIS_313-11729	66773583	70801	0.00106031	7617	7527	6303	Indica	indx	PHILIPPINES	3.98603	118
IRIS_313-11730	169666517	102923	0.000606619	21197	21088	19602	Indica	indx	PHILIPPINES	3.30909	178
IRIS_313-11731	174779420	117372	0.000671544	12348	12204	10809	Indica	indx	PHILIPPINES	4.17809	155
IRIS_313-11732	126427072	65858	0.000520917	6778	6689	5426	Indica	ind1A	PHILIPPINES	3.88831	110
IRIS_313-11733	115108165	229049	0.00198986	188623	188466	187032	Indica	ind1A	PHILIPPINES	0.615677	194
IRIS_313-11734	125603089	72693	0.000578752	7860	7788	6549	Indica	ind1A	PHILIPPINES	4.16764	133
IRIS_313-11735	56996774	62578	0.00109792	9408	9295	7779	Indica	indx	PHILIPPINES	4.15568	138
IRIS_313-11736	172028372	57310	0.000333143	14650	14567	12967	Japonica	trop	PHILIPPINES	4.42727	176
IRIS_313-11737	159708429	79039	0.000494896	9398	9292	7918	Aus	aus	PHILIPPINES	4.27726	147
IRIS_313-11738	149421407	80861	0.000541161	9684	9572	8058	Indica	ind2	PHILIPPINES	4.18502	136
IRIS_313-11739	113323292	48009	0.000423646	10211	10150	8224	Japonica	trop	PHILIPPINES	4.18663	141
IRIS_313-11740	168894961	112675	0.000667131	14405	14291	12811	Indica	indx	PHILIPPINES	4.36093	183
IRIS_313-11741	111612034	122094	0.00109391	14291	14194	12562	Indica	ind2	PHILIPPINES	4.23034	158
IRIS_313-11742	101365531	46521	0.000458943	6348	6270	5054	Aus	aus	PHILIPPINES	3.76368	103
IRIS_313-11743	42312240	33888	0.000800903	7282	7237	6016	Aromatic	aro	PHILIPPINES	4.00728	123
IRIS_313-11744	160394606	90370	0.000563423	11480	11379	9900	Indica	indx	PHILIPPINES	4.22526	151
IRIS_313-11745	164250252	103893	0.000632529	12173	12074	10588	Indica	ind1A	PHILIPPINES	4.15195	155
IRIS_313-11746	148780451	105119	0.000706538	9880	9788	8451	Indica	ind1A	PHILIPPINES	4.16763	143
IRIS_313-11747	136003687	96338	0.000708348	10504	10425	9087	Indica	indx	PHILIPPINES	3.76842	135
IRIS_313-11748	144789893	101476	0.00070085	11927	11823	10379	Indica	indx	PHILIPPINES	4.12296	155
IRIS_313-11750	139598748	63966	0.000458213	7124	7012	5834	Indica	indx	PHILIPPINES	4.21984	133
IRIS_313-11751	121443300	58229	0.000479475	6750	6660	5428	Indica	indx	PHILIPPINES	4.0076	117
IRIS_313-11752	164986076	62382	0.000378105	7303	7202	5983	Indica	ind1A	PHILIPPINES	4.10277	129
IRIS_313-11753	119679439	60216	0.000503144	10092	9902	8163	Indica	ind1A	PHILIPPINES	4.12879	146
IRIS_313-11754	168406583	65174	0.000387004	9432	9301	8109	Admix	admix	PHILIPPINES	4.24319	145
IRIS_313-11755	165635310	38070	0.000229842	7005	6963	5758	Japonica	trop	PHILIPPINES	4.04749	118
IRIS_313-11756	108255809	38315	0.00035393	10052	9896	8522	Japonica	trop	PHILIPPINES	4.49447	169
IRIS_313-11757	121100724	64332	0.000531227	8350	8278	7075	Indica	ind3	PHILIPPINES	4.18856	139
IRIS_313-11758	134720649	105199	0.000780868	14708	14605	13147	Indica	ind2	PHILIPPINES	4.36375	182
IRIS_313-11759	165629466	48861	0.000295002	14996	14919	13530	Japonica	trop	PHILIPPINES	4.1757	184
IRIS_313-11760	134385355	71529	0.000532268	8639	8525	7335	Indica	ind2	PHILIPPINES	4.0437	125
IRIS_313-11761	158406012	76130	0.0004806	9651	9586	8264	Indica	ind2	PHILIPPINES	4.15727	146
IRIS_313-11762	143461145	62936	0.000438697	7571	7492	6314	Indica	ind2	PHILIPPINES	4.08511	129
IRIS_313-11763	110068245	57925	0.000526264	5990	5898	4784	Indica	indx	PHILIPPINES	3.95519	107
IRIS_313-11764	142607650	74697	0.000523794	8536	8427	7226	Indica	ind3	PHILIPPINES	4.08993	132
IRIS_313-11765	65659503	64872	0.000988006	17147	16496	14964	Aromatic	aro	PHILIPPINES	4.39954	205
IRIS_313-11766	52124282	54774	0.00105083	7447	7235	5986	Admix	admix	PHILIPPINES	3.98596	111
IRIS_313-11767	70001436	27211	0.000388721	4508	4317	3151	Admix	admix	PHILIPPINES	3.64822	72
IRIS_313-11772	88179228	104935	0.00119002	15589	15480	14245	Indica	ind2	PHILIPPINES	3.72714	166
IRIS_313-11773	73553205	76208	0.00103609	8790	8666	7432	Indica	ind3	PHILIPPINES	4.16434	139
IRIS_313-11779	42058082	43091	0.00102456	7099	6906	5782	Indica	ind3	PHILIPPINES	3.738	105
IRIS_313-11780	67672563	66480	0.000982377	7745	7648	6488	Indica	ind3	PHILIPPINES	4.13529	123
IRIS_313-11782	64042306	62701	0.000979056	7751	7664	6363	Indica	ind2	PHILIPPINES	3.96411	112
IRIS_313-11783	55435792	54601	0.000984941	6125	6046	4984	Indica	indx	PHILIPPINES	3.83346	96
IRIS_313-11784	110564370	38762	0.000350583	4341	4235	3360	Indica	ind1B	PHILIPPINES	3.58042	72
IRIS_313-11785	45637226	45780	0.00100313	5629	5572	4467	Indica	ind3	PHILIPPINES	3.90823	93
IRIS_313-11786	160810886	80863	0.000502845	11553	11443	9829	Indica	ind3	PHILIPPINES	4.21133	146
IRIS_313-11787	111893179	70321	0.000628465	8917	8810	7505	Indica	ind2	PHILIPPINES	4.05449	132
IRIS_313-11788	110533319	30568	0.00027655	6687	6620	5385	Japonica	japx	PHILIPPINES	4.0668	108
IRIS_313-11789	164928908	77889	0.000472258	9678	9613	8174	Indica	ind2	PHILIPPINES	4.14454	134
IRIS_313-11790	154933449	51545	0.000332691	9532	9432	7988	Japonica	trop	PHILIPPINES	4.23046	140
IRIS_313-11791	165941378	68145	0.000410657	9856	9690	8277	Indica	ind2	PHILIPPINES	4.18149	143
IRIS_313-11792	79590440	710361	0.00892521	669123	669055	667746	Japonica	trop	PHILIPPINES	0.456194	201
IRIS_313-11793	62975055	2107712	0.033469	2038724	2038681	2036911	Indica	ind2	PHILIPPINES	0.407319	203
IRIS_313-11794	186957463	369260	0.0019751	303910	303839	302472	Indica	ind2	PHILIPPINES	0.557957	200
IRIS_313-11795	166981469	941889	0.00564068	878387	878326	876952	Indica	ind1A	PHILIPPINES	0.476063	200
IRIS_313-11796	210784319	87228	0.000413826	9661	9549	8223	Indica	ind1A	PHILIPPINES	4.10832	134
IRIS_313-11797	164204267	59181	0.000360411	7198	7121	5879	Indica	ind1A	PHILIPPINES	3.90934	109
IRIS_313-11798	137104564	168512	0.00122908	120422	120353	119132	Indica	ind1B	PHILIPPINES	0.610419	159
IRIS_313-11799	119956211	38797	0.000323426	4276	4214	3179	Indica	ind1A	PHILIPPINES	3.75481	79
IRIS_313-11800	191861280	29527	0.000153898	12339	12245	10596	Japonica	temp	PHILIPPINES	4.00268	140
IRIS_313-11801	222466833	106235	0.000477532	11604	11495	10140	Indica	indx	PHILIPPINES	4.27863	159
IRIS_313-11802	245532043	129778	0.000528558	46554	46381	44892	Indica	ind1A	PHILIPPINES	1.86948	182
IRIS_313-11803	42006099	18578	0.000442269	3789	3725	2725	Japonica	temp	PHILIPPINES	3.64891	70
IRIS_313-11804	169065086	66390	0.000392689	7391	7299	5972	Indica	ind1A	PHILIPPINES	4.05903	124
IRIS_313-11805	191436119	48636	0.000254059	5307	5187	4053	Indica	ind1A	PHILIPPINES	3.84025	85
IRIS_313-11806	112123914	34849	0.000310808	3922	3841	2890	Indica	ind1A	PHILIPPINES	3.61135	68
IRIS_313-11807	149009731	995370	0.0066799	939362	939288	937884	Indica	indx	PHILIPPINES	0.441186	200
IRIS_313-11808	37909234	39199	0.00103402	4574	4476	3312	Indica	indx	PHILIPPINES	3.65025	73
IRIS_313-11809	144813495	54038	0.000373156	6962	6839	5564	Aus	aus	PHILIPPINES	4.11415	117
IRIS_313-11810	155207921	67623	0.000435693	8579	8489	7060	Indica	ind3	PHILIPPINES	4.21836	136
IRIS_313-11811	144724299	42962	0.000296854	5953	5887	4666	Indica	ind2	PHILIPPINES	3.91827	97
IRIS_313-11812	215447230	68276	0.000316904	8527	8461	7100	Indica	ind3	PHILIPPINES	4.08576	128
IRIS_313-11813	139008931	48214	0.000346841	6673	6598	5268	Indica	ind3	PHILIPPINES	4.11223	114
IRIS_313-11814	145724516	35786	0.000245573	4442	4362	3272	Indica	ind3	PHILIPPINES	3.82689	83
IRIS_313-11815	149785342	57255	0.000382247	7382	7250	5916	Indica	ind3	PHILIPPINES	4.17525	120
IRIS_313-11816	110439671	35140	0.000318183	4205	4123	3097	Indica	indx	PHILIPPINES	3.67359	71
IRIS_313-11817	149547742	67401	0.000450699	7990	7897	6503	Indica	indx	PHILIPPINES	4.09333	126
IRIS_313-11818	48688473	50448	0.00103614	6816	6737	5388	Indica	indx	PHILIPPINES	3.96611	108
IRIS_313-11819	174160505	83410	0.000478926	9700	9398	8062	Indica	ind3	PHILIPPINES	4.13472	131
IRIS_313-11820	135883121	43619	0.000321004	6018	5907	4823	Indica	ind3	PHILIPPINES	4.08597	110
IRIS_313-11821	182645624	105561	0.000577955	11839	11767	10291	Indica	ind2	PHILIPPINES	4.23857	150
IRIS_313-11822	130143987	49733	0.000382138	6181	6082	4768	Indica	ind2	PHILIPPINES	3.95347	99
IRIS_313-11823	151340847	30978	0.00020469	3631	3564	2547	Indica	ind2	PHILIPPINES	3.57962	65
IRIS_313-11824	166318538	94284	0.000566888	11868	11723	10129	Indica	ind2	PHILIPPINES	4.24227	155
IRIS_313-11825	168597900	59284	0.00035163	11954	11861	10285	Aromatic	aro	PHILIPPINES	4.34086	162
IRIS_313-11826	49494951	38953	0.00078701	8455	8363	6872	Aromatic	aro	PHILIPPINES	4.01395	125
IRIS_313-11827	43011813	48241	0.00112158	6422	6362	5173	Indica	ind2	PHILIPPINES	3.86796	103
IRIS_313-11828	64757930	87661	0.00135367	18919	18591	16790	Indica	ind2	PHILIPPINES	4.51661	201
IRIS_313-11829	86391856	37869	0.00043834	8862	8768	7463	Japonica	temp	PHILIPPINES	4.01693	121
IRIS_313-11830	63051764	230812	0.00366067	172730	172608	170907	Indica	ind3	PHILIPPINES	0.750097	208
IRIS_313-11831	47800156	31586	0.000660793	7303	7235	5845	Japonica	subtrop	PHILIPPINES	4.00969	113
IRIS_313-11832	78124888	54459	0.000697076	11647	11547	10059	Japonica	subtrop	PHILIPPINES	4.23879	156
IRIS_313-11833	78710070	89247	0.00113387	16396	16252	14635	Indica	ind3	PHILIPPINES	4.35829	185
IRIS_313-11834	61589838	40954	0.000664947	11635	11554	10119	Japonica	subtrop	PHILIPPINES	4.30173	166
IRIS_313-11835	97793891	104167	0.00106517	15753	15635	13992	Indica	indx	PHILIPPINES	4.16506	164
IRIS_313-11836	71200982	76916	0.00108027	11275	11146	9708	Indica	ind3	PHILIPPINES	4.00992	135
IRIS_313-11837	61578948	66567	0.001081	9227	9132	7762	Indica	ind3	PHILIPPINES	3.92034	125
IRIS_313-11838	35162325	38168	0.00108548	5519	5457	4220	Indica	ind3	PHILIPPINES	3.75714	83
IRIS_313-11839	42175799	46262	0.00109688	5991	5923	4713	Indica	ind3	PHILIPPINES	3.76635	92
IRIS_313-11840	76266618	78289	0.00102652	10700	10592	9155	Indica	ind3	PHILIPPINES	4.01385	134
IRIS_313-11841	65730420	71561	0.0010887	11550	11433	9947	Indica	ind3	PHILIPPINES	4.10817	137
IRIS_313-11842	92795589	95498	0.00102912	13441	13327	11794	Indica	ind3	PHILIPPINES	4.08272	151
IRIS_313-11843	63287788	67666	0.00106918	9822	9708	8328	Indica	ind3	PHILIPPINES	4.05077	135
IRIS_313-11844	63784362	73860	0.00115796	10559	10421	8913	Indica	ind3	PHILIPPINES	4.11375	140
IRIS_313-11845	31872476	24816	0.000778603	4733	4680	3482	Japonica	subtrop	PHILIPPINES	3.49874	68
IRIS_313-11846	54057989	37483	0.000693385	7425	7352	6156	Japonica	subtrop	PHILIPPINES	4.08342	125
IRIS_313-11848	87243853	94316	0.00108106	13097	12981	11449	Indica	ind3	PHILIPPINES	4.11901	160
IRIS_313-11849	52967296	59035	0.00111456	9283	9183	7853	Indica	ind3	PHILIPPINES	4.06534	133
IRIS_313-11850	65035164	70142	0.00107852	11568	11484	9979	Indica	ind3	PHILIPPINES	4.0651	140
IRIS_313-11851	60315821	38623	0.000640346	8618	8548	7240	Japonica	trop	PHILIPPINES	4.00284	124
IRIS_313-11852	60415236	65078	0.00107718	8648	8561	7362	Indica	ind1A	PHILIPPINES	3.84235	116
IRIS_313-11853	67075194	77085	0.00114923	11361	11253	9713	Indica	ind1A	PHILIPPINES	4.01404	139
IRIS_313-11854	73896708	98317	0.00133047	19380	18734	16902	Indica	ind1A	PHILIPPINES	4.34886	201
IRIS_313-11855	55215731	60721	0.0010997	9160	9061	7681	Indica	ind1A	PHILIPPINES	3.90684	124
IRIS_313-11856	60357040	66054	0.00109439	10373	10288	8811	Indica	ind1A	PHILIPPINES	4.02217	134
IRIS_313-11857	54064512	60923	0.00112686	8627	8524	7222	Indica	ind1A	PHILIPPINES	3.90608	118
IRIS_313-11858	60859318	66458	0.00109199	9974	9842	8422	Indica	ind1A	PHILIPPINES	3.8967	122
IRIS_313-11859	57001719	62191	0.00109104	8399	8274	6981	Indica	ind1A	PHILIPPINES	3.92477	124
IRIS_313-11860	65799223	72153	0.00109656	9926	9833	8343	Indica	ind1A	PHILIPPINES	3.88232	121
IRIS_313-11861	39071204	44027	0.00112684	7908	7813	6452	Indica	ind1A	PHILIPPINES	3.93139	113
IRIS_313-11862	29473632	35786	0.00121417	7482	7387	5984	Indica	ind1A	PHILIPPINES	3.96572	117
IRIS_313-11863	41817023	50867	0.00121642	10504	10397	9057	Indica	ind1A	PHILIPPINES	4.17464	150
IRIS_313-11865	38555017	49875	0.00129361	14956	14842	13024	Indica	ind1A	PHILIPPINES	4.01054	179
IRIS_313-11866	74375084	81666	0.00109803	12378	12229	10755	Indica	ind1A	PHILIPPINES	4.03534	150
IRIS_313-11867	84911242	98446	0.0011594	17021	16850	15051	Indica	ind1A	PHILIPPINES	4.07456	172
IRIS_313-11868	63656980	65978	0.00103646	10184	10091	8619	Indica	ind1A	PHILIPPINES	3.99091	134
IRIS_313-11869	58068767	65248	0.00112363	10062	9980	8728	Indica	ind1A	PHILIPPINES	4.09358	143
IRIS_313-11870	75646006	80752	0.0010675	11551	11438	9966	Indica	ind1A	PHILIPPINES	3.9718	135
IRIS_313-11871	65465780	73211	0.00111831	13834	13704	11807	Indica	ind1A	PHILIPPINES	4.17477	174
IRIS_313-11872	29792809	31771	0.0010664	6374	6290	4837	Indica	ind1A	PHILIPPINES	3.75235	92
IRIS_313-11875	62744299	1772314	0.0282466	1738532	1738482	1736794	Japonica	temp	PHILIPPINES	0.404353	200
IRIS_313-11876	52231989	63904	0.00122346	17800	17697	16102	Indica	ind1A	PHILIPPINES	4.34354	191
IRIS_313-11877	86574977	99952	0.00115451	18277	18109	16206	Indica	ind1A	PHILIPPINES	4.13344	173
IRIS_313-11878	105660690	144847	0.00137087	49580	49419	46984	Indica	ind1A	PHILIPPINES	4.18604	225
IRIS_313-11881	52912218	119498	0.00225842	66338	66007	64073	Indica	ind1A	PHILIPPINES	2.71234	229
IRIS_313-11882	96148730	102898	0.0010702	17159	17037	15548	Indica	ind1A	PHILIPPINES	4.01193	172
IRIS_313-11884	61324324	97800	0.0015948	42812	42723	41297	Indica	ind1A	PHILIPPINES	1.98967	183
IRIS_313-11885	56559767	1106510	0.0195636	1046936	1046839	1045216	Indica	ind1A	PHILIPPINES	0.465173	220
IRIS_313-11886	51475467	66689	0.00129555	17893	17793	15884	Indica	ind1B	PHILIPPINES	3.97327	166
IRIS_313-11887	76319593	91750	0.00120218	18394	18279	16418	Indica	ind1B	PHILIPPINES	4.25449	182
IRIS_313-11888	38840688	41686	0.00107326	8307	8231	7008	Aus	aus	PHILIPPINES	3.85827	113
IRIS_313-11889	45536927	51722	0.00113583	10614	10484	9119	Indica	indx	PHILIPPINES	3.99944	132
IRIS_313-11890	63011164	31185	0.000494912	12404	12277	10636	Japonica	temp	PHILIPPINES	3.99197	133
IRIS_313-11892	61327716	49032	0.000799508	21513	21433	19715	Japonica	subtrop	PHILIPPINES	3.94566	194
IRIS_313-11893	53998487	66631	0.00123394	15048	14950	13493	Indica	indx	PHILIPPINES	4.22791	186
IRIS_313-11894	56774199	86150	0.00151741	35025	34932	32927	Indica	indx	PHILIPPINES	3.617	212
IRIS_313-11895	67608254	74152	0.00109679	13507	13413	11933	Indica	ind3	PHILIPPINES	3.97711	153
IRIS_313-11896	53498539	66465	0.00124237	15337	15211	13680	Indica	ind3	PHILIPPINES	4.27396	185
IRIS_313-11897	70203817	50553	0.000720089	18931	18795	17000	Japonica	subtrop	PHILIPPINES	4.25985	193
IRIS_313-11898	53929821	64319	0.00119264	16706	16582	14792	Indica	ind3	PHILIPPINES	4.21755	182
IRIS_313-11899	57476086	63679	0.00110792	10911	10819	9401	Indica	indx	PHILIPPINES	3.98908	137
IRIS_313-11900	120851280	53038	0.00043887	17824	17728	16200	Japonica	subtrop	PHILIPPINES	4.30539	182
IRIS_313-11901	51115109	58713	0.00114864	12091	12010	10596	Indica	ind3	PHILIPPINES	4.04465	149
IRIS_313-11902	78430755	90879	0.00115872	14527	14421	13007	Indica	ind3	PHILIPPINES	4.00923	158
IRIS_313-11903	51229883	33558	0.000655047	9742	9687	8433	Japonica	trop	PHILIPPINES	3.54412	111
IRIS_313-11904	62048366	68095	0.00109745	14123	14020	12501	Indica	ind3	PHILIPPINES	3.73331	145
IRIS_313-11905	55950587	77176	0.00137936	25368	25061	23054	Indica	ind3	PHILIPPINES	4.06723	178
IRIS_313-11906	54288076	35256	0.000649424	10914	10829	9642	Japonica	trop	PHILIPPINES	3.77217	132
IRIS_313-11907	47037299	32399	0.000688794	10845	10769	9514	Japonica	trop	PHILIPPINES	3.44719	111
IRIS_313-11908	58162367	36740	0.00063168	15857	15641	13902	Japonica	temp	PHILIPPINES	3.95483	162
IRIS_313-11909	70589629	95587	0.00135412	30789	30665	28925	Indica	ind1A	PHILIPPINES	3.36725	189
IRIS_313-11910	62877828	72142	0.00114734	15834	15730	14178	Indica	indx	PHILIPPINES	3.98253	169
IRIS_313-11911	57459698	72220	0.00125688	20069	19902	18357	Indica	ind1A	PHILIPPINES	4.06446	181
IRIS_313-11912	60419348	78609	0.00130106	19735	19474	17850	Indica	ind3	PHILIPPINES	4.05001	188
IRIS_313-11913	60843576	39348	0.000646708	11749	11652	10269	Japonica	trop	PHILIPPINES	3.79039	133
IRIS_313-11914	58662750	74586	0.00127144	18989	18924	11138	Indica	ind2	PHILIPPINES	3.69601	126
IRIS_313-11915	47015300	52621	0.00111923	31686	31542	29324	Japonica	trop	PHILIPPINES	4.11808	197
IRIS_313-11916	71583852	78398	0.00109519	15350	15197	13629	Indica	ind2	PHILIPPINES	3.70968	146
IRIS_313-11917	55534672	56980	0.00102603	11750	11659	10281	Aus	aus	PHILIPPINES	3.46621	108
IRIS_313-11918	68050059	81068	0.0011913	16935	16843	15333	Indica	ind2	PHILIPPINES	3.83677	172
IRIS_313-11919	77064023	91518	0.00118756	18902	18794	17283	Indica	ind2	PHILIPPINES	3.85878	173
IRIS_313-11920	80369420	88494	0.00110109	18385	18285	16740	Indica	indx	PHILIPPINES	3.85488	168
IRIS_313-11921	65714780	74995	0.00114122	14357	14270	12851	Indica	ind3	PHILIPPINES	3.67056	136
IRIS_313-11922	63618773	39046	0.00061375	13398	13329	11935	Japonica	subtrop	PHILIPPINES	3.91019	152
[truncated: 1,028 more rows]

## Sheet: S2
Table S2. Phyla and Genera composition of the 3K RGP microbiome. The biology of the 20 genera is indicated as tolerance to oxygen and niche
	Phylum	Genus	Relative abundance				Genera	Tolerance to oxygen	Niche
	Tenericutes	Mycoplasma	0.0686052				Buchnera	Facultative aerobic	Aphid endosymbiont
	Tenericutes	others	0.00377655				Clostridium	Anaerobic	Animals
	Spirochaetes	other	0.0139218				Helicobacter	Facultative aerobic	Animals
	Proteobacteria	others	0.195126				Mycoplasma	Facultative anaerobic	Animals
	Proteobacteria	Achromobacter	0.00716528				Streptococcus	Anaerobic	Animals
	Proteobacteria	Acidovorax	0.00557335				Methylobacterium	Facultative aerobic	Plants
	Proteobacteria	Acinetobacter	0.0138222				Xanthomonas	Facultative aerobic	Plants
	Proteobacteria	Agrobacterium	0.00438665				Bacillus	Facultative aerobic	Several
	Proteobacteria	Alteromonas	0.0360928				Chamaesiphon	Facultative aerobic	Several
	Proteobacteria	Bordetella	0.00680091				Escherichia	Facultative aerobic	Several
	Proteobacteria	Bradyrhizobium	0.00652099				Pantoea	Facultative aerobic	Several
	Proteobacteria	Buchnera	0.0100316				Pseudomonas	Facultative aerobic	Several
	Proteobacteria	Burkholderia	0.0633027				Serratia	Facultative aerobic	Several
	Proteobacteria	Comamonas	0.00722915				Thermofilum	Facultative aerobic	Several
	Proteobacteria	Delftia	0.00581914				Burkholderia	Facultative aerobic	Soil
	Proteobacteria	Enterobacter	0.00321416				Streptomyces	Facultative aerobic	Soil
	Proteobacteria	Escherichia	0.0254538				Acinetobacter	Facultative aerobic	Water
	Proteobacteria	Helicobacter	0.00916845				Alteromonas	Facultative aerobic	Water
	Proteobacteria	Lawsonia	0.00551174				Mycobacterium	Facultative aerobic	Water
	Proteobacteria	Methylobacterium	0.0165488				Stenotrophomonas	Facultative aerobic	Water
	Proteobacteria	Novosphingobium	0.0033074
	Proteobacteria	Pantoea	0.0248204
	Proteobacteria	Pseudomonas	0.0791159
	Proteobacteria	Pseudoxanthomonas	0.0056277
	Proteobacteria	Ralstonia	0.00688825
	Proteobacteria	Rhizobium	0.00412997
	Proteobacteria	Serratia	0.0164466
	Proteobacteria	Sinorhizobium	0.00533657
	Proteobacteria	Sorangium	0.0078258
	Proteobacteria	Sphingobium	0.00404862
	Proteobacteria	Sphingomonas	0.00632955
	Proteobacteria	Stenotrophomonas	0.0145948
	Proteobacteria	Variovorax	0.00317853
	Proteobacteria	Xanthomonas	0.0694675
	Firmicutes	others	0.0237753
	Firmicutes	Bacillus	0.0165989
	Firmicutes	Clostridium	0.0129178
	Firmicutes	Exiguobacterium	0.0026675
	Firmicutes	Streptococcus	0.0366891
	Firmicutes	Thermoanaerobacter	0.00808847
	Cyanobacteria	others	0.0209026
	Cyanobacteria	Anabaena	0.00507711
	Cyanobacteria	Chamaesiphon	0.0169098
	Cyanobacteria	Chroococcidiopsis	0.00214642
	Cyanobacteria	Prochlorococcus	0.0060158
	Cyanobacteria	Synechococcus	0.00543615
	Crenarchaeota	Thermofilum	0.0103549
	Crenarchaeota	other	0.00222007
	Bacteroidetes	others	0.0154269
	Actinobacteria	others	0.0415726
	Actinobacteria	Microbacterium	0.00288369
	Actinobacteria	Mycobacterium	0.0146108
	Actinobacteria	Propionibacterium	0.00741599
	Actinobacteria	Streptomyces	0.0194389
	others	others	0.0145853
	Euryarchaeota	other	0.0287818

## Sheet: S3
	Table S3. Significant Genera that contribute to the differences between accessions grown in China and accessions grown in Philippines.
	CHINA vs PHILIPPINES
	Genera	Cumulative contributions	P-value
	Pseudomonas	0.0857691	0.9901
	Xanthomonas	0.154218	1
	Burkholderia	0.198129	1
	Mycoplasma	0.240562	0.8218
	Methylobacterium	0.27281	0.0099
	Pantoea	0.30377	0.8317
	Escherichia	0.330448	0.0396
	Alteromonas	0.356977	1
	Streptococcus	0.38266	0.0099
	Propionibacterium	0.403955	0.0099
	Stenotrophomonas	0.424206	0.0495
	Acinetobacter	0.444348	0.0099
	Agrobacterium	0.46096	0.0099
	Serratia	0.477057	1
	Comamonas	0.491724	0.0099
	Chamaesiphon	0.503173	1
	Acidovorax	0.514133	0.0099
	Bacillus	0.524578	1
	Enterobacter	0.533919	0.0099
	Streptomyces	0.543077	1
	Thermofilum	0.551836	1
	Clostridium	0.560466	0.0198
	Synechococcus	0.567856	0.0099
	Mycobacterium	0.575054	1
	Buchnera	0.579152	0.0594

## Sheet: S4
Table S4. Quantitative PCR validation of metagenomic analysis using 17 rice accessions from the 3K-RGP project. The table indicate the genera used for the experiments, followed by the primer sequences, the reference for the primers, the qPCR results (delta Ct and standard deviation). Then the list of the 17 accessions and their groups are indicated.
	genus	Sequence (5'-3') to amplify part of 16S rDNA	reference	Average ΔCt	STD	List of selected accessions	Group
	Pseudomonas sp	ACTTTAAGTTGGGAGGAAGGG	Bergmark et al 2012 Pse435F;Pse686R	4.56952	1.31783
		ACACAGGAAATTCCACCACCC
	Xanthomonas sp	AGTCGTATGTTCGCGTTGGT	This study	1.53896	1.53693	IRIS_313-11542	Admix
		GTGCGCTTATTCGCTTGACC				IRIS_313-11591	Admix
	Alteromonas sp	AGGTAACGGCTTACCAAGGC	This study	0.101598	0.031621	IRIS_313-7933	Admix
		GTGTCTCAGTCCCAGTGTGG				IRIS_313-8324	Admix
	Pantoea sp	CTGGAACTGAGACACGGTCC	This study	0.0033216	0.000461902	IRIS_313-10868	Aromatic
		TTAACCCATCGCCTTCCTCC				IRIS_313-10732	Aromatic
	Burkholderia sp	CCCTAAACGATGTCAACTAGTTG	Bergmark et al 2012 BKH812F; BKH1249R	0.000198091	6.01028e-05	IRIS_313-11169	Aus
		ACCCTCTGTTCCGACCAT				IRIS_313-11348	Aus
	Bacillus sp	TGGTTCGAAATTGAAAGGCGG	This study	0.000184149	0.000197706	IRIS_313-10458	Indica
		GTGTCTCAGTCCCAGTGTGG				IRIS_313-7911	Indica
	Mycoplasma sp	GTTTGATCCTGGCTCAGGAYDAAC	Jean et al 2017 MYCO16SU1 ; MYCO16SU8	1.47196	1.41467	IRIS_313-10556	Indica
		GAAAGGAGGTRWTCCAYCCSCAC				IRIS_313-11281	Indica
	Clostridium sp	ACTGTAACTGACGCTGAGGC	This study	1.22941e-05	4.20856e-06	IRIS_313-11728	Indica
		GGGGTACTTATGGTTCCGGC				IRIS_313-10799	Japonica
	Streptomyces sp	GCCGATTGTGGTGAAGTGGA	Rintala,2006 23F; 23R	6.37949e-06	2.90159e-06	IRIS_313-8200	Japonica
		GTACGGGCCGCCATGAAA				IRIS_313-9937	Japonica
	Mycobacterium sp.	GCTCCGGGTTTCTCGTGAC	This study	2.29087e-05	6.27568e-06	IRIS_313-9974	Japonica
		ACCTACGAGCTCTTTACGCC
	Methylobacterium sp	GATCGGCCCGCGTCTGATTAG	Nishio et al 1997 Mb2F;Mb2R	3.89079e-06	1.57583e-06
		CCGTCATTATCGTCCCGGACA
	16S V3-V4	ACTCCTACGGGAGGCAGCAG	Illumina(R) primers
		GGACTACHVGGGTWTCTAAT

## Sheet: S5
Table S5. Co-abundance network values for the most abundant genera in the 3KRGP microbiome.
Id	name	Weighted Degree	Eccentricity	closnesscentrality	harmonicclosnesscentrality	betweenesscentrality	modularity_class	clustering	eigencentrality
50	Clostridium	64	5	0.468547	0.581944	0.299616	2	0.050595	1
131	Mycoplasma	44	5	0.432866	0.523071	0.181045	1	0.060254	0.681054
23	Bacillus	33	5	0.407547	0.488426	0.125467	2	0.085227	0.497709
36	Buchnera	20	4	0.409091	0.463735	0.072258	1	0.142105	0.386454
160	Prochlorococcus	18	4	0.389892	0.443673	0.066699	4	0.091503	0.277429
94	Helicobacter	23	5	0.435484	0.492438	0.062839	1	0.162055	0.548193
126	Methylobacterium	15	5	0.358209	0.406096	0.060407	3	0.07619	0.153241
45	Chamaesiphon	16	5	0.326778	0.384799	0.053252	6	0.15	0.1458
22	Azotobacter	20	5	0.356436	0.419213	0.041374	5	0.157895	0.248644
100	Kineococcus	9	5	0.328267	0.366281	0.03845	3	0.194444	0.077752
3	Acidovorax	14	5	0.405253	0.454398	0.036303	0	0.274725	0.362117
165	Pseudomonas	15	6	0.336449	0.386188	0.035497	5	0.066667	0.122697
193	Sorangium	10	6	0.27907	0.320988	0.035162	6	0.244444	0.056304
218	Thioalkalivibrio	16	5	0.361809	0.419599	0.034489	5	0.233333	0.25873
21	Azospirillum	7	5	0.358209	0.398765	0.0283	3	0.190476	0.136569
220	Tistrella	16	6	0.376963	0.429012	0.028128	5	0.2	0.29958
19	Azorhizobium	13	5	0.358804	0.404552	0.02776	5	0.24359	0.219258
12	Anabaena	12	5	0.373702	0.416204	0.027596	4	0.212121	0.18863
176	Rhodopseudomonas	8	5	0.319055	0.35463	0.026181	3	0.178571	0.063907
227	Verrucosispora	11	6	0.320475	0.364969	0.024787	5	0.218182	0.131256
31	Borrelia	19	6	0.393443	0.452778	0.024739	1	0.169591	0.436765
124	Methanothermococcus	10	6	0.315328	0.353935	0.022801	6	0.2	0.093205
134	Natronococcus	6	5	0.321429	0.353627	0.02256	6	0.4	0.082515
103	Klebsiella	9	5	0.361204	0.401312	0.022496	5	0.305556	0.148278
96	Histophilus	10	6	0.312139	0.359722	0.022175	2	0.177778	0.107327
71	Enterobacter	9	5	0.390597	0.429938	0.021809	5	0.333333	0.240795
43	Cellulomonas	6	6	0.334365	0.375386	0.021709	2	0.066667	0.110019
40	Campylobacter	9	5	0.378284	0.420448	0.021684	2	0.222222	0.245268
8	Agrobacterium	10	5	0.394881	0.438117	0.020293	1	0.266667	0.303042
212	Thermoanaerobacter	11	5	0.338558	0.3875	0.018707	6	0.290909	0.163929
18	Azoarcus	7	5	0.375	0.413272	0.018148	5	0.285714	0.173469
38	Caldicellulosiruptor	10	6	0.333849	0.378472	0.017146	1	0.177778	0.161263
9	Alicycliphilus	15	6	0.348387	0.399537	0.016183	0	0.152381	0.23957
127	Microbacterium	5	6	0.327273	0.364429	0.016147	3	0.2	0.083812
223	Trichormus	9	5	0.320475	0.359877	0.015521	4	0.194444	0.092874
201	Staphylococcus	9	6	0.37435	0.416667	0.015331	1	0.222222	0.235664
116	Mesorhizobium	10	6	0.39633	0.441975	0.015286	2	0.4	0.323349
206	Streptomyces	7	6	0.235038	0.267438	0.015132	6	0.190476	0.023468
34	Bradyrhizobium	6	6	0.282723	0.314892	0.014144	3	0.133333	0.037344
216	Thermosipho	5	5	0.367347	0.40679	0.013772	2	0.1	0.154341
221	Treponema	8	5	0.349515	0.38912	0.013558	1	0.25	0.177742
56	Cupriavidus	7	5	0.380282	0.419367	0.013153	0	0.380952	0.20131
167	Pseudothermotoga	9	5	0.334365	0.365818	0.01285	4	0.166667	0.079366
130	Mycobacterium	6	6	0.278351	0.310725	0.012557	6	0.4	0.040114
230	Wolbachia	7	6	0.307255	0.34483	0.011944	2	0.285714	0.074642
20	Azospira	6	6	0.300417	0.331713	0.011873	5	0.266667	0.057034
90	Halanaerobium	11	5	0.362416	0.40733	0.010766	2	0.254545	0.233262
173	Rhodanobacter	7	5	0.298755	0.332639	0.010406	6	0.190476	0.061255
147	Pandoraea	8	5	0.336449	0.375926	0.010185	4	0.25	0.119367
39	Calothrix	8	5	0.31441	0.348534	0.010009	4	0.25	0.080407
168	Pseudoxanthomonas	8	6	0.292683	0.329784	0.009929	6	0.392857	0.062134
120	Methanococcus	14	5	0.36	0.411497	0.009591	1	0.175824	0.280548
196	Sphingopyxis	9	6	0.315328	0.352546	0.009514	3	0.25	0.099998
158	Polymorphum	6	5	0.315328	0.349306	0.009501	3	0.266667	0.07493
107	Lactococcus	9	5	0.321908	0.364506	0.009273	2	0.194444	0.14128
194	Sphingobium	9	6	0.310791	0.346296	0.009096	3	0.194444	0.082811
49	Clavibacter	4	6	0.331288	0.362654	0.009053	3	0.166667	0.076698
121	Methanomethylovorans	8	5	0.356436	0.396451	0.009001	1	0.285714	0.175417
33	Brachyspira	9	5	0.362416	0.409259	0.008962	2	0.305556	0.237954
205	Streptococcus	7	5	0.36425	0.400154	0.008851	1	0.238095	0.173253
30	Bordetella	4	6	0.265356	0.289198	0.008835	6	0.5	0.019159
5	Actinoplanes	3	6	0.277279	0.298765	0.008711	3	0	0.018775
211	Thauera	9	6	0.329771	0.367361	0.008513	5	0.361111	0.127067
47	Chromobacterium	9	5	0.320951	0.360262	0.008377	5	0.388889	0.11861
164	Pseudogulbenkiania	10	6	0.315328	0.356867	0.008372	5	0.377778	0.120125
225	Variovorax	9	5	0.364865	0.401929	0.008089	0	0.222222	0.190843
42	Caulobacter	5	5	0.335925	0.376157	0.00805	3	0.4	0.11152
0	Achromobacter	6	5	0.323353	0.361806	0.008045	6	0.4	0.098656
232	Xanthomonas	6	5	0.327273	0.353395	0.008006	6	0.333333	0.067968
29	Blattabacterium	9	5	0.381625	0.424691	0.007811	1	0.388889	0.28318
209	Synechococcus	6	5	0.304654	0.338735	0.007792	4	0.266667	0.058558
87	Gloeocapsa	4	6	0.324324	0.356404	0.007746	4	0.166667	0.069321
108	Lawsonia	10	5	0.338028	0.38125	0.007516	2	0.311111	0.170802
189	Serratia	7	6	0.293478	0.328935	0.00736	6	0.428571	0.062217
150	Paracoccus	7	5	0.366723	0.405787	0.007085	1	0.285714	0.217617
73	Erwinia	8	5	0.330275	0.363426	0.007036	5	0.392857	0.091772
14	Arcobacter	7	6	0.340694	0.380556	0.007017	2	0.238095	0.143218
99	Isoptericola	5	6	0.273072	0.298765	0.006977	3	0.5	0.024696
80	Francisella	4	6	0.339623	0.38071	0.006973	2	0.333333	0.132023
203	Stenotrophomonas	6	6	0.315328	0.342284	0.006789	6	0.4	0.0665
154	Phenylobacterium	8	6	0.369231	0.411265	0.006462	5	0.392857	0.243314
233	Xylanimonas	6	6	0.259304	0.286728	0.006362	3	0.333333	0.023331
111	Leptothrix	9	6	0.349515	0.394444	0.006341	5	0.25	0.187939
46	Chlamydia	3	6	0.329268	0.363349	0.006336	4	0	0.077096
157	Polaromonas	7	6	0.375	0.417052	0.00541	0	0.428571	0.230217
86	Geodermatophilus	3	6	0.328267	0.363272	0.005391	2	0.333333	0.094974
122	Methanosalsum	6	5	0.324812	0.355864	0.005318	1	0.333333	0.089361
95	Herbaspirillum	8	6	0.340157	0.378627	0.005173	5	0.285714	0.160116
200	Stanieria	7	5	0.309456	0.342052	0.004901	4	0.333333	0.06337
162	Proteus	5	5	0.341772	0.37554	0.004829	1	0.3	0.114748
178	Rickettsia	7	6	0.36425	0.402932	0.004528	2	0.238095	0.201005
118	Methanobrevibacter	7	5	0.360601	0.398457	0.004345	1	0.428571	0.18098
97	Hyphomicrobium	6	6	0.355848	0.395216	0.004288	5	0.466667	0.169013
11	Amycolatopsis	5	6	0.381625	0.420139	0.004013	2	0.6	0.239451
7	Aeromonas	3	6	0.357025	0.391512	0.004004	5	0.333333	0.137198
180	Rubrivivax	4	5	0.33282	0.369599	0.003846	5	0.333333	0.111515
79	Flexibacter	8	6	0.330275	0.376466	0.003756	2	0.321429	0.158602
187	Sanguibacter	3	7	0.252042	0.278208	0.00364	5	0.333333	0.021262
136	Niastella	3	6	0.291892	0.322454	0.003447	2	0.666667	0.051569
144	Ornithobacterium	3	7	0.285337	0.311772	0.00339	2	0	0.025978
51	Collimonas	4	6	0.317647	0.355324	0.003331	0	0.166667	0.088795
25	Bartonella	7	6	0.316252	0.355787	0.003254	2	0.380952	0.11045
182	Ruminococcus	5	5	0.335404	0.372068	0.003135	1	0.5	0.123656
172	Rhizobium	6	5	0.331797	0.361883	0.00288	0	0.266667	0.135588
48	Chroococcidiopsis	4	6	0.301255	0.33071	0.002855	4	0.166667	0.045044
110	Leptospira	5	5	0.325792	0.362731	0.002828	6	0.7	0.113141
44	Cellulophaga	7	5	0.313498	0.353318	0.002814	2	0.333333	0.127587
145	Oscillatoria	5	5	0.323353	0.353627	0.002711	1	0.1	0.09407
105	Lachnoclostridium	4	5	0.330781	0.358025	0.002702	5	0	0.082865
152	Pectobacterium	7	5	0.308131	0.343904	0.002635	5	0.52381	0.083047
28	Blastococcus	4	6	0.282723	0.307562	0.002475	3	0.333333	0.027976
171	Ramlibacter	7	6	0.358804	0.401543	0.002444	2	0.47619	0.201059
82	Frateuria	5	5	0.290323	0.324151	0.002384	6	0.3	0.064042
123	Methanosarcina	7	6	0.358804	0.400772	0.002336	2	0.47619	0.218935
198	Spiroplasma	7	5	0.343949	0.381404	0.002315	1	0.285714	0.163273
161	Propionibacterium	2	6	0.266996	0.285802	0.002226	2	0	0.013957
179	Rivularia	6	5	0.355263	0.38588	0.002155	5	0.466667	0.157928
175	Rhodococcus	4	6	0.317647	0.35	0.002113	2	0.166667	0.093351
143	Novosphingobium	6	6	0.284585	0.315509	0.002105	3	0.4	0.053562
202	Starkeya	4	6	0.372414	0.407793	0.002069	5	0.5	0.176428
169	Pyrolobus	2	6	0.304225	0.334182	0.002059	1	0	0.059544
81	Frankia	2	6	0.23176	0.248843	0.001956	6	0	0.006838
125	Methylibium	6	6	0.321908	0.358719	0.001931	5	0.4	0.122998
84	Geobacillus	5	5	0.329771	0.363349	0.001908	6	0.6	0.110587
133	Natrialba	2	7	0.270338	0.297498	0.001893	2	0	0.023109
213	Thermobispora	5	6	0.254717	0.285725	0.001862	5	0.3	0.041282
195	Sphingomonas	5	6	0.273072	0.303935	0.00185	3	0.3	0.040828
174	Rhodobacter	4	6	0.280519	0.307176	0.001813	3	0.166667	0.033914
183	Saccharopolyspora	4	6	0.322388	0.349383	0.00171	1	0.5	0.090553
58	Cyanothece	5	5	0.311688	0.339892	0.001669	4	0.7	0.062752
190	Shewanella	3	6	0.273764	0.297145	0.001665	1	0	0.025071
219	Thiocystis	4	6	0.287617	0.315355	0.001509	4	0.166667	0.039938
89	Haemophilus	4	6	0.320951	0.348071	0.001401	5	0.5	0.071853
63	Delftia	3	6	0.263736	0.283796	0.001375	6	0.666667	0.015612
215	Thermofilum	3	6	0.285337	0.310725	0.00128	1	0.333333	0.03663
106	Lactobacillus	6	6	0.352365	0.392284	0.001084	1	0.4	0.216019
153	Peptoclostridium	7	6	0.343402	0.384568	0.001077	2	0.380952	0.189037
170	Ralstonia	5	6	0.323838	0.353164	0.00106	0	0.5	0.095123
149	Parachlamydia	3	5	0.309456	0.339352	0.001019	1	0.666667	0.075203
222	Trichodesmium	3	6	0.334884	0.374151	0.001015	2	0.666667	0.128704
109	Leifsonia	2	7	0.277992	0.299504	0.000973	3	0	0.019682
10	Alteromonas	5	6	0.294679	0.325849	0.000945	6	0.5	0.063389
142	Nostoc	3	5	0.287234	0.313272	0.000934	4	0.333333	0.040032
6	Actinosynnema	3	6	0.342857	0.380787	0.000873	2	0.666667	0.142728
229	Wigglesworthia	5	5	0.328767	0.368596	0.000852	2	0.3	0.14092
68	Edwardsiella	5	6	0.302098	0.335957	0.000843	5	0.7	0.078488
166	Pseudonocardia	4	6	0.364865	0.402006	0.000819	1	0.833333	0.215577
88	Gordonia	3	6	0.361204	0.396219	0.000819	1	0.666667	0.171879
113	Magnetospirillum	3	5	0.369863	0.402315	0.000819	1	0.666667	0.168903
141	Nocardiopsis	3	5	0.369863	0.402315	0.000819	1	0.666667	0.168903
139	Nocardia	2	6	0.359401	0.392361	0.000819	2	0	0.137142
214	Thermodesulfobacterium	5	5	0.339089	0.375309	0.00076	1	0.5	0.150434
24	Bacteroides	2	7	0.278351	0.303593	0.000715	5	0	0.024779
17	Arthrospira	6	5	0.289933	0.31929	0.000618	4	0.533333	0.056686
228	Vibrio	4	6	0.257143	0.28179	0.000601	1	0.166667	0.025312
74	Erythrobacter	4	6	0.256228	0.282022	0.000527	3	0.333333	0.028099
119	Methanocaldococcus	5	6	0.326284	0.366821	0.00052	2	0.6	0.140667
69	Ehrlichia	4	5	0.340157	0.38017	0.000459	2	0.666667	0.151938
140	Nocardioides	4	6	0.327769	0.366127	0.000456	2	0.5	0.121984
114	Mannheimia	2	7	0.246294	0.269742	0.000412	2	0	0.013892
54	Corallococcus	3	6	0.333849	0.362886	0.000402	1	0.666667	0.107851
186	Salmonella	4	5	0.306383	0.326698	0.000377	5	0.833333	0.051124
226	Verminephrobacter	3	6	0.320475	0.350309	0.000315	0	0.666667	0.091672
77	Fibrobacter	3	5	0.289544	0.313735	0.000235	4	0.666667	0.038915
62	Deinococcus	2	6	0.268991	0.29159	0.000232	3	0	0.023288
13	Anaeromyxobacter	3	7	0.22314	0.24623	0.000226	6	0.666667	0.013289
112	Listeria	4	6	0.299169	0.332485	0.00019	2	0.666667	0.078275
37	Burkholderia	3	6	0.241611	0.265278	0.000109	6	0.666667	0.021003
52	Comamonas	3	6	0.326284	0.362423	0.000107	5	0.666667	0.119746
15	Aromatoleum	4	6	0.262454	0.287423	0.000104	5	0.833333	0.04118
208	Sulfolobus	3	6	0.323353	0.359877	8.6e-05	2	0.666667	0.116183
78	Flavobacterium	4	6	0.338558	0.374691	6.8e-05	1	0.666667	0.161368
117	Methanobacterium	3	6	0.322388	0.358719	5.2e-05	2	0.666667	0.105023
181	Ruminiclostridium	3	6	0.291105	0.321296	2.9e-05	2	0.666667	0.06375
35	Brevundimonas	4	6	0.27	0.296682	1.4e-05	3	0.833333	0.033972
163	Pseudanabaena	3	5	0.340157	0.373071	0	1	1	0.135699
16	Arthrobacter	2	6	0.334365	0.371836	0	2	1	0.122775
83	Fusobacterium	2	6	0.334365	0.366204	0	2	1	0.115701
236	Zunongwangia	3	6	0.323353	0.360262	0	2	1	0.11393
65	Desulfobacterium	2	6	0.321429	0.356019	0	2	1	0.10034
184	Saccharothrix	2	6	0.330275	0.35787	0	1	1	0.099876
101	Kinetoplastibacterium	2	6	0.321908	0.356404	0	2	1	0.094555
1	Acidiphilium	2	6	0.313498	0.34537	0	5	1	0.081405
60	Cytophaga	1	6	0.319527	0.351389	0	2	0	0.080964
177	Rhodospirillum	1	6	0.319527	0.351389	0	2	0	0.080964
188	Sebaldella	1	6	0.319527	0.351389	0	2	0	0.080964
192	Solibacillus	1	6	0.319527	0.351389	0	2	0	0.080964
204	Stigmatella	2	5	0.310345	0.33858	0	6	1	0.071043
92	Haloquadratum	3	5	0.302945	0.328164	0	1	1	0.069672
72	Enterococcus	3	6	0.294679	0.326543	0	2	1	0.060004
85	Geobacter	1	6	0.302521	0.329552	0	1	0	0.056178
207	Streptosporangium	1	6	0.302521	0.329552	0	1	0	0.056178
148	Pantoea	3	5	0.303371	0.321296	0	5	1	0.042635
104	Kribbella	1	6	0.289933	0.315895	0	2	0	0.041811
151	Paraglaciecola	1	6	0.289933	0.315895	0	2	0	0.041811
2	Acidithiobacillus	2	6	0.27907	0.304861	0	5	1	0.035462
55	Corynebacterium	1	5	0.290713	0.309105	0	1	0	0.03176
27	Bifidobacterium	2	6	0.248848	0.274769	0	6	1	0.022085
191	Sinorhizobium	2	6	0.267658	0.288349	0	3	1	0.019707
59	Cylindrospermum	2	5	0.26799	0.285262	0	4	1	0.017933
199	Stackebrandtia	2	7	0.244621	0.265476	0	5	1	0.017459
75	Escherichia	2	7	0.252336	0.273038	0	1	1	0.017433
32	Brachybacterium	3	6	0.25	0.27037	0	3	1	0.015854
146	Paenibacillus	1	6	0.253224	0.272299	0	6	0	0.014865
234	Xylella	2	7	0.235551	0.253671	0	2	1	0.012821
115	Maribacter	2	7	0.240267	0.257914	0	6	1	0.011591
210	Teredinibacter	2	7	0.240267	0.257914	0	6	1	0.011591
102	Kitasatospora	2	7	0.22291	0.243915	0	6	1	0.011268
159	Prevotella	1	7	0.238148	0.257628	0	2	0	0.010573
53	Conexibacter	1	7	0.250871	0.2681	0	2	0	0.009798
129	Modestobacter	1	7	0.250871	0.2681	0	2	0	0.009798
91	Haliangium	2	7	0.218623	0.238205	0	6	1	0.009742
26	Beutenbergia	1	6	0.247423	0.262731	0	3	0	0.008355
98	Intrasporangium	2	7	0.219067	0.2347	0	3	1	0.007499
61	Dechloromonas	1	7	0.231263	0.245106	0	5	0	0.006228
132	Myxococcus	1	7	0.220633	0.234965	0	3	0	0.004855
93	Halorhodospira	1	7	0.190476	0.205401	0	6	0	0.004054

## Sheet: S6
Table S6. Co-abundance network modules with the most conencted microbes.
Module color in the network	name	Classification	Respiration	Niche
	Acidovorax	Betaproteobacteria	facultative	plants
	Alicycliphilus	Betaproteobacteria	aerobic	wastewater
	Cupriavidus	Betaproteobacteria	aerobic	several
	Variovorax	Betaproteobacteria	aerobic	several
	Polaromonas	Betaproteobacteria		psychrophiles
	Collimonas	Betaproteobacteria		soil
	Rhizobium	Alphaproteobacteria		plants
	Ralstonia	Betaproteobacteria		several
	Verminephrobacter	Betaproteobacteria		soi
	Mycoplasma	Mollicutes		several
	Buchnera	Gammaproteobacteria		aphids
	Helicobacter	Epsilonproteobacteria		animal
	Borrelia	Spirochaetales		animal
	Agrobacterium	Alphaproteobacteria		several
	Caldicellulosiruptor	Firmicutes	anaerobic	water
	Staphylococcus	Firmicutes		animal
	Treponema	Spirochaetales		animal
	Methanococcus	Euryarchaeota		extreme
	Methanomethylovorans	Euryarchaeota		rice paddies
	Streptococcus	Firmicutes		animal
	Clostridium	Firmicutes		animal
	Bacillus	Firmicutes		several
	Histophilus	Gammaproteobacteria		animal
	Cellulomonas	Actinomycetes
	Campylobacter	Epsilonproteobacteria		animal
	Mesorhizobium	Alphaproteobacteria		soil
	Thermosipho		Anaerobic	sea
	Wolbachia	Alphaproteobacteria		parasite
	Halanaerobium	Firmicutes		extreme
	Lactococcus	Firmicutes	Anaerobic	food
	Brachyspira	Spirochaetales		animal
	Methylobacterium	Alphaproteobacteria		plant
	Kineococcus	Actinomycetes		plant
	Azospirillum	Alphaproteobacteria		plant
	Rhodopseudomonas	Alphaproteobacteria		soil
	Microbacterium	Alphaproteobacteria		several
	Bradyrhizobium	Alphaproteobacteria		soil
	Sphingopyxis	Alphaproteobacteria		several
	Polymorphum	Fusobacteria		animals
	Sphingobium	Alphaproteobacteria		soil
	Clavibacter	Actinomycetes		plants
	Prochlorococcus	Cyanobacteria		Water
	Anabaena	Cyanobacteria		Water
	Trichormus	Cyanobacteria		Water
	Pseudothermotoga	Thermotogales
	Pandoraea	Betaproteobacteria		animal
	Calothrix	Cyanobacteria		Water
	Synechococcus	Cyanobacteria		Water
	Gloeocapsa	Cyanobacteria		Water
	Chlamydia	Chlamydiae		animal
	Stanieria	Cyanobacteria		Water
	Azotobacter	Gammaproteobacteria		soil
	Pseudomonas	Gammaproteobacteria		several
	Thioalkalivibrio	Gammaproteobacteria		water
	Tistrella	Alphaproteobacteria		wastewater
	Azorhizobium	Alphaproteobacteria		soil
	Verrucosispora	Actinomycetes		water
	Klebsiella	Gammaproteobacteria		several
	Enterobacter	Gammaproteobacteria		several
	Azoarcus	Betaproteobacteria	nitrogen-fixing	soil
	Azospira	Betaproteobacteria	nitrogen-fixing	wastewater
	Chamaesiphon	Cyanobacteria		water
	Sorangium	Deltaproteobacteria		soil
	Methanothermococcus	Euryarchaeota		extreme
	Natronococcus	Euryarchaeota		extreme
	Thermoanaerobacter	Firmicutes		extreme
	Streptomyces	Actinomycetes		soil
	Mycobacterium	Actinomycetes		animals
	Rhodanobacter	Gammaproteobacteria		wastewater
	Pseudoxanthomonas	Gammaproteobacteria		several
	Bordetella	Betaproteobacteria		animal
	Achromobacter	Betaproteobacteria		several
	Xanthomonas	Gammaproteobacteria		plants

## Sheet: S7
Table S7. Metabolic pathways predicted by Vikodak based on KEGG levels 1 and 3.
Pathways
Level 1	Level 3	Avg	SE	%
Cellular Processes	Flagellar_assembly	311.323	0.827422	0.0376631
Cellular Processes	Bacterial_chemotaxis	39.1419	0.370976	0.00473529
Environmental Information Processing	Hippo_signaling_pathway_multiple_species	40.8182	0.332084	0.00493809
Environmental Information Processing	MAPK_signaling_pathway_plant	0.180486	0.00199466	2.18347e-05
environmental Information Processing	MAPK_signaling_pathway_fly	0.0109248	0.000162976	1.32165e-06
Environmental Information Processing	ECM_receptor_interaction	350.851	2.72156	0.042445
Genetic Information Processing	Sulfur_relay_system	164.344	0.636227	0.019882
Genetic Information Processing	Proteasome	30.212	0.26473	0.00365497
Genetic Information Processing	DNA_replication	55.4923	0.261521	0.00671332
Genetic Information Processing	Mismatch_repair	55.4923	0.261521	0.00671332
Genetic Information Processing	Nucleotide_excision_repair	55.4923	0.261521	0.00671332
Genetic Information Processing	Basal_transcription_factors	977.881	1.98516	0.118302
Genetic Information Processing	RNA_polymerase	590.732	0.365663	0.0714653
Genetic Information Processing	RNA_transport	493.256	0.897616	0.0596729
Genetic Information Processing	Aminoacyl_tRNA_biosynthesis	305.414	1.17774	0.0369482
Genetic Information Processing	Ribosome_biogenesis_in_eukaryotes	12.1545	0.133719	0.00147042
Human Diseases	Alcoholism	132.806	0.697626	0.0160666
Human Diseases	Maturity_onset_diabetes_of_the_young	113.647	0.297309	0.0137488
human Diseases	Cationic_antimicrobial_peptide_CAMP)_resistance	10.3441	0.202869	0.0012514
Human Diseases	Malaria	2.22926	0.0294462	0.00026969
Human Diseases	Asthma	0.653115	0.0139266	7.90122e-05
Human Diseases	Thyroid_cancer	0.0118634	0.000199178	1.43521e-06
Metabolism	Glycine_serine_and_threonine_metabolism	169.951	0.483642	0.0205603
Metabolism	Valine_leucine_and_isoleucine_biosynthesis	149.522	1.0224	0.0180889
Metabolism	Valine_leucine_and_isoleucine_degradation	79.0769	0.92002	0.00956652
Metabolism	Cysteine_and_methionine_metabolism	54.673	0.404054	0.0066142
Metabolism	Biosynthesis_of_amino_acids	47.496	0.60874	0.00574595
Metabolism	Arginine_biosynthesis	17.6937	0.243903	0.00214054
Metabolism	Lysine_biosynthesis	3.45215	0.0362471	0.000417632
Metabolism	Vancomycin_resistance	105.577	0.417379	0.0127725
Metabolism	Monobactam_biosynthesis	89.7354	0.793254	0.010856
Metabolism	Tetracycline_biosynthesis	75.308	0.701938	0.00911058
Metabolism	Streptomycin_biosynthesis	20.2633	0.165495	0.00245141
Metabolism	Betalain_biosynthesis	4.60842	0.0459921	0.000557515
Metabolism	Carbapenem_biosynthesis	0.0936256	0.00238001	1.13266e-05
Metabolism	Clavulanic_acid_biosynthesis	0.0552866	0.000501047	6.68843e-06
Metabolism	C5_Branched_dibasic_acid_metabolism	142.632	0.659077	0.0172553
Metabolism	Pentose_phosphate_pathway	119.741	0.435903	0.0144859
Metabolism	Carbon_metabolism	77.6349	0.701938	0.00939208
Metabolism	Glyoxylate_and_dicarboxylate_metabolism	75.0472	0.701938	0.00907902
Metabolism	Propanoate_metabolism	79.308	0.701938	0.00959449
Metabolism	Pyruvate_metabolism	75.1706	0.701938	0.00909396
Metabolism	Amino_sugar_and_nucleotide_sugar_metabolism	28.5914	0.154458	0.00345891
Metabolism	Butanoate_metabolism	0.144907	0.00330181	1.75305e-05
Metabolism	Carbon_fixation_in_photosynthetic_organisms	123.845	0.305758	0.0149824
Metabolism	Carbon_fixation_pathways_in_prokaryotes	75.308	0.701938	0.00911058
Metabolism	Glycosaminoglycan_degradation	137.562	0.892394	0.0166419
Metabolism	Peptidoglycan_biosynthesis	80.4277	0.202149	0.00972995
Metabolism	Other_glycan_degradation	10.7984	0.367474	0.00130636
Metabolism	Fatty_acid_degradation	164.638	0.891485	0.0199175
Metabolism	Synthesis_and_degradation_of_ketone_bodies	58.3432	0.637675	0.00705822
Metabolism	Lipopolysaccharide_biosynthesis	51.2685	0.332987	0.00620234
Metabolism	Vitamin_B6_metabolism	32.2943	0.250291	0.00390688
Metabolism	One_carbon_pool_by_folate	17.3898	0.140657	0.00210378
Metabolism	Thiamine_metabolism	0.277054	0.00663628	3.35173e-05
Metabolism	D_Alanine_metabolism	105.577	0.417379	0.0127725
Metabolism	Selenocompound_metabolism	104.611	0.0862992	0.0126556
Metabolism	D_Glutamine_and_D_Glutamate_metabolism	80.4277	0.202149	0.00972995
Metabolism	Phosphonate_and_phosphinate_metabolism	10.5702	0.220753	0.00127876
Metabolism	D_Arginine_and_D_ornithine_metabolism	2.43989	0.0452553	0.000295172
Metabolism	Taurine_and_hypotaurine_metabolism	0.627496	0.00993274	7.59129e-05
Metabolism	Biosynthesis_of_12_14_and_16_membered_macrolides	410.83	3.47317	0.0497012
Metabolism	Biosynthesis_of_terpenoids_and_steroids	49.3739	0.431557	0.00597313
Metabolism	Nonribosomal_peptide_structures	41.2145	0.314636	0.00498602
Metabolism	Biosynthesis_of_type_II_polyketide_backbone	31.4118	0.426883	0.00380013
Metabolism	Geraniol_degradation	18.7437	0.405915	0.00226756
Metabolism	Purine_metabolism	154.76	0.55495	0.0187225
Metabolism	Benzoate_degradation	219.061	1.57882	0.0265014
Metabolism	Dioxin_degradation	51.2944	0.325829	0.00620547
Metabolism	Xylene_degradation	51.2944	0.325829	0.00620547
Metabolism	Steroid_degradation	12.0383	0.0702609	0.00145637
Metabolism	Furfural_degradation	1.48206	0.0204771	0.000179295
Metabolism	Degradation_of_aromatic_compounds	0.409049	0.0120174	4.94857e-05
Metabolism	Chlorocyclohexane_and_chlorobenzene_degradation	0.286246	0.00540794	3.46294e-05
Metabolism	Toluene_degradation	0.286246	0.00540794	3.46294e-05
Metabolism	Styrene_degradation	0.187665	0.00361563	2.27033e-05
Metabolism	Bisphenol_degradation	0.149677	0.00379545	1.81076e-05
Metabolism	Chloroalkane_and_chloroalkene_degradation	0.0289364	0.000849729	3.50066e-06
Organismal Systems	Circadian_rhythm_plant	459.135	1.80669	0.0555451
Organismal Systems	Plant_Pathogen_interaction	89.7354	0.793254	0.010856
Organismal Systems	Collecting_duct_acid_secretion	161.554	1.05343	0.0195444
Organismal Systems	Proximal_tubule_bicarbonate_reclamation	161.554	1.05343	0.0195444
Organismal Systems	Cardiac_muscle_contraction	0.935115	0.0113724	0.000113128
Organismal Systems	Dorso_ventral_axis_formation	0.0118634	0.000199178	1.43521e-06
other		135.555

## Sheet: S8
Table S8: Significant signals from the genome wide association analysis (GWAS). Multivariable linear model using 6.5 million SNPs and the three hubs abundance. We kept SNPs with a P-wald value lower than 1E-15.
chr	rs	ps	n_miss	allele1	allele0	af	p_wald		Variant		QTARO TRAIT GENES	GO CELLULAR COMPONENT	GO MOLECULAR FUNCTION	GO BIOLOGICAL PROCESS	Methylobacterium	Bacillus	Prochlorococcus	Acidovorax	Clostridium	Helicobacter	Chamaesiphon	Mycoplasma	Pseudomonas	Buchnera	Azotobacter	Kineococcus
2	44097800	826877	86	C	G	0.018	1.43752e-33	OsNippo02g019000 chr02 [824849-827644] -catalase isozyme A	missense	MODERATE		GO:0009514 glyoxysome	GO:0004096 catalase activity GO:0020037 heme binding	GO:0010332 response to gamma radiation GO:0042744 hydrogen peroxide catabolic process	4.582e-24	3.519e-25	2.702e-17	8.574e-23	3.833e-46	2.008e-22	2.955e-32	1.869e-20	3.321e-26	6.939e-43	1.02e-11	4.327e-09
	44097801	826878	79	C	G	0.018	4.50313e-42		synonymous	LOW					2.154e-24	3.519e-25	1.366e-17	2.062e-21	2.826e-46	1.547e-22	1.094e-32	6.244e-21	9.215e-27	1.051e-43	1.876e-29	4.927e-09
	44097821	826898	80	T	G	0.017	2.13581e-33		missense	MODERATE					1.175e-23	4.442e-25	2.871e-17	4.423e-21	1.948e-45	1.856e-22	6.722e-32	8.567e-21	1.524e-25	1.012e-42	1.426e-32	1.32e-09
	56904384	13633461	14	G	T	0.124	4.89108e-16	intergenic_region	intergenic_region	MODIFIER					2.048e-17	3.551e-20	3.723e-08	2.175e-58	9.728e-23	7.41e-12	6.638e-13	9.907e-08	2.358e-11	6.363e-17	7.462e-15	1.02e-11
	66799709	23528786	85	C	T	0.017	1.2098e-35	LOC_Os02g38920 chr02 [23527517-23530251] -glyceraldehyde-3-phosphate dehydrogenase	synonymous	LOW		GO:0005737 cytoplasm	GO:0051287 NAD binding GO:0004365 glyceraldehyde-3-phosphate dehydrogenase	GO:0009628 response to abiotic stimulus GO:0009791 post-embryonic development GO:0005975 carbohydrate metabolic process	8.042e-26	3.519e-25	7.798e-20	4.256e-21	7.117e-45	2.177e-24	1.094e-32	9.177e-23	1.034e-26	9.191e-42	6.424e-21	1.175e-23
	66799739	23528816	88	G	C	0.014	8.40384e-32		synonymous	LOW					3.778e-24	6.426e-23	5.524e-17	4.586e-19	3.523e-41	1.46e-21	1.426e-29	2.861e-20	1.899e-23	1.07e-38	8.464e-21	3.175e-23
4	139949003	24327011	95	G	C	0.013	2.19972e-28	OsNippo04g235400 chr04 [24325763-24328254] -malate synthase	missense	MODERATE			GO:0003735 structural constituent of ribosome	GO:0006412 translation	1.485e-09	1.384e-09	3.891e-09	5.935e-05	1.298e-21	1.168e-11	2.423e-07	3.556e-07	7.217e-06	3.422e-08	2.215e-12	1.76e-16
	139949011	24327019	90	C	G	0.012	1.96407e-23		missense	MODERATE					1.73725e-10	1.516e-24	3.519e-25	1.022e-17	7.328e-26	2.817e-43	3.366e-23	3.849e-29	4.917e-20	8.981e-26	9.738e-40	1.261e-21
	148549439	32927447	81	C	T	0.037	5.77484e-16		downstream_gene	MODIFIER					5.728e-08	7.423e-10	1.875e-08	4.364e-20	5.953e-13	3.582e-06	1.395e-08	9.894e-05	1.698e-05	2.065e-10	5.789e-20	4.909e-27
5	154461081	3336395	140	G	C	0.02	1.26271e-38	OsNippo05g044800 chr05 [3335247-3339817] -inorganic H+ pyrophosphatase	synonymous	LOW	0000635 Grain chalkiness (seed morphological trait)	GO:0016020 membrane	GO:0004427 inorganic diphosphatase activity GO:0009678 hydrogen-translocating pyrophosphatase activity	GO:0015992 proton transport	3.389e-30	2.582e-30	2.749e-21	1.3e-32	1.617e-51	3.944e-28	1.706e-35	4.421e-25	2.813e-30	3.553e-48	4.979e-20	9.749e-32
	154461103	3336417	129	G	C	0.023	2.46237e-37		missense	MODERATE					1.216e-28	4.384e-28	3.701e-20	3.814e-37	1.459e-49	1.746e-25	1.221e-34	7.416e-23	3.301e-29	1.248e-45	9.909e-20	1.961e-17
	154461108	3336422	114	C	G	0.022	1.04875e-36		synonymous	LOW					1.399e-28	6.107e-28	2.494e-20	1.072e-31	5.251e-50	1.746e-25	1.723e-35	5.908e-23	8.784e-30	1.379e-47	4.309e-20	9.191e-42
	165980756	14856070	118	C	T	0.378	7.6274e-24	OsNippo05g149250 chr05 [14854443-14856294] -Similar to Endo-1,4-beta-xylanase	synonymous	LOW					1.81494e-09	3.612e-25	5.815e-27	2.155e-17	6.482e-26	3.092e-43	1.856e-22	3.892e-29	7.129e-20	5.682e-25	3.499e-39	3.499e-39
	165980764	14856078	141	G	C	0.39	2.85021e-25		missense	MODERATE					1.8149e-09	1.175e-23	4.502e-26	7.482e-17	5.686e-24	1.033e-42	6.81e-22	1.452e-29	6.755e-20	9.093e-25	7.62e-40	1.516e-24
	176931010	25806324	121	G	C	0.013	2.43056e-22	Os05g0519700 chr05 [25803608-25807160] -Heat shock protein	synonymous	LOW					6.25e-18	2.762e-16	1.143e-09	1.373e-33	1.12e-22	1.469e-13	9.329e-15	1.532e-09	1.83e-11	6.369e-18	3.519e-25	4.327e-09
8	243121128	1091600	96	A	T	0.017	1.60237e-29	LOC_Os08g02640 chr08 [1091151-1094690] -succinate dehydrogenase iron-sulfur subunit 2	upstream_gene	MODIFIER		GO:0005622 intracellular GO:0016020 membrane	GO:0003735 structural constituent of ribosome GO:0016491 oxidoreductase GO:0051536 iron-sulfur cluster binding	GO:0006099 tricarboxylic acid cycle GO:0006412 translation	1.304e-19	1.133e-21	1.494e-15	3.345e-25	5.712e-37	2.563e-19	5.14e-25	8.925e-17	5.118e-22	4.217e-35	4.42e-20	8.567e-21
	243158307	1128779	79	G	C	0.015	3.82908e-27	LOC_Os08g02700 chr08 [1127881-1129553] -fructose-bisphospate aldolase isozyme	synonymous	LOW		GO:0005575 cellular_component GO:0016020 membrane	GO:0004332 fructose-bisphosphate aldolase activity		1.553e-20	1.658e-18	2.54e-14	9.898e-17	4.554e-36	3.495e-17	3.812e-24	1.303e-15	2.034e-22	2.778e-35	6.76e-23	7.43e-21
11	325886691	9194134	128	A	T	0.022	2.81994e-40	OsNippo11g101050 chr11 [9193132-9198645] -ATP-dependent Clp protease ATP-binding subunit clpA homolog CD4B,chloroplast precursor, putative, expressed	missense	MODERATE					3.348e-26	4.192e-30	5.338e-18	3.317e-29	6.269e-49	4.072e-25	2.067e-34	5.153e-24	1.743e-28	6.077e-47	4.3891e-10	4.67e-21
	325989869	9297312	139	G	C	0.028	2.49298e-50	OsNippo11g101700 chr11 [9296777-9302076] -Similar to ATP-dependent clp protease. (Os11t0269000-00)	synonymous	LOW				GO:0006289 nucleotide-excision repair	5.052e-37	2.003e-41	4.311e-25	3.814e-37	6.971e-65	1.373e-32	7.601e-46	8.079e-30	3.475e-37	9.234e-59	2.862e-16	5.67e-21
	325989886	9297329	140	T	G	0.027	1.81623e-43		missense	MODERATE					9.801e-32	2.478e-36	4.299e-22	1.339e-30	3.329e-60	3.944e-28	5.162e-42	6.806e-25	1.361e-32	3.791e-54	6.533e-12	1.298e-21
12	372364097	26650434	71	G	A	0.011	7.57004e-19	LOC_Os12g42876 chr12 [26646692-26650778] -5-methyltetrahydropteroyltriglutamate--homocysteine methyltransferase	missense	MODERATE		GO:0005575 cellular_component	GO:0003871 5-methyltetrahydropteroyltriglutamate-homocysteine S-methyltransferase activity GO:0008270 zinc ion binding	GO:0006950 response to stress GO:0009086 methionine biosynthetic process GO:0009628 response to abiotic stimulus	2.426e-15	4.904e-14	3.448e-12	2.123e-13	4.862e-26	1.257e-12	4.308e-17	4.597e-11	1.455e-16	1.808e-27	3.413e-10	2.28e-21
	372364099	26650436	70	G	C	0.01	5.09746e-20		missense	MODERATE					6.33e-14	5.191e-13	3.968e-11	2.432e-13	1.334e-24	3.99e-11	4.572e-16	1.533e-09	2.013e-15	1.317e-25	1.61e-17	9.85e-21

## Sheet: S9
Table S9: Description of haplotype blocks for each significant SNP, number of associated candidate genes and the QTLs that match to the same region.
CHR_A	BP_A	SNP_A	MAF_A	CHR_B	BP_B	SNP_B	MAF_B	R2	DP	block-position	block-length	number of genes	QTLs
12	26650436	372364099	0.0101592	12	26650434	372364097	0.0105014	1	1	26575967- 26713730	137.764kb	24	qLEI 4 chr12[24616244-27664972] - qtaro-qtl:Position of the lowest elongated internode (submergency tolerance - resistance or tolerance) chr12[26367959-27215000] - qtaro-qtl:Zinc content (eating quality - physiological trait) qDRS12-1 chr12[26277931-27748876] - qtaro-qtl:Drought score (drought tolerance - resistance or tolerance)
	26650436	372364099	0.0101592	12	26650436	372364099	0.0101592	1	1
	26650434	372364097	0.0105014	12	26650434	372364097	0.0105014	1	1
	26650434	372364097	0.0105014	12	26650436	372364099	0.0101592	1	1
11	\	325989886	0.0267083	11	9297312	325989869	0.0275659	0.941221	0.984793	9278444- 9336583	58.14 kb	7	qDLR11 chr11[383711-21835946] - qtaro-qtl:Dead leaf rate at 20 days (other soil stress tolerance - resistance or tolerance) elr11-1 chr11[2391119-20101064] - qtaro-qtl:Cooked kernel elongation ratio (eating quality - physiological trait) chr11[2827521-20702000] - qtaro-qtl:Grain length (seed - morphological trait)
	9297329	325989886	0.0267083	11	9297329	325989886	0.0267083	1	1
	9297312	325989869	0.0275659	11	9297312	325989869	0.0275659	1	1
	9297312	325989869	0.0275659	11	9297329	325989886	0.0267083	0.941221	0.984793
	9194134	325886691	0.0217617	11	9194134	325886691	0.0217617	1	1	9131251 9204693	73.443kb	10
5	14856070	165980756	0.377797	5	14855865	165980551	0.496829	0.577813	0.974245	14855692 14856078	0.387kb	1	qLTG-5 chr05[10787462-18944887] - qtaro-qtl:Germinability at low temperature (15�Ž) (cold tolerance - resistance or tolerance) yl(t) chr05[7509091-16531609] - qtaro-qtl:Yellowish-green leaf (shoot/seedling - morphological trait) QKw5 chr05[6115238-18944887] - qtaro-qtl:1000 kernel weight (seed - morphological trait)
	14856070	165980756	0.377797	5	14855869	165980555	0.496354	0.586351	0.967998
	14856070	165980756	0.377797	5	14855991	165980677	0.445917	0.719156	0.960886
	14856070	165980756	0.377797	5	14856004	165980690	0.435563	0.732461	0.949343
	14856070	165980756	0.377797	5	14856025	165980711	0.432556	0.758022	0.942979
	14856070	165980756	0.377797	5	14856038	165980724	0.394918	0.823168	0.929049
	14856070	165980756	0.377797	5	14856058	165980744	0.384391	0.92187	0.965006
	14856070	165980756	0.377797	5	14856070	165980756	0.377797	1	1
	14856070	165980756	0.377797	5	14856078	165980764	0.38966	0.938438	0.992268
	14856078	165980764	0.38966	5	14855865	165980551	0.496829	0.604498	0.971895
	14856078	165980764	0.38966	5	14855869	165980555	0.496354	0.613213	0.966056
	14856078	165980764	0.38966	5	14855991	165980677	0.445917	0.742109	0.953102
	14856078	165980764	0.38966	5	14856004	165980690	0.435563	0.747655	0.935896
	14856078	165980764	0.38966	5	14856025	165980711	0.432556	0.766895	0.928029
	14856078	165980764	0.38966	5	14856038	165980724	0.394918	0.814929	0.903437
	14856078	165980764	0.38966	5	14856058	165980744	0.384391	0.880581	0.95574
	14856078	165980764	0.38966	5	14856070	165980756	0.377797	0.938438	0.992268
	14856078	165980764	0.38966	5	14856078	165980764	0.38966	1	1
	25806324	176931010	0.0129221	5	25806324	176931010	0.0129221	1	1	25745248 - 25877300	132.053kb	20	qRFC-5 chr05[23597602-28841123] - qtaro-qtl:Rice fat content (eating quality - physiological trait) chr05[19258755-28755091] - qtaro-qtl:White belly (eating quality - physiological trait) QFla5 chr05[23597602-29429411] - qtaro-qtl:Flag leaf angle (culm/leaf - morphological trait) qtaro-qtl:Field resistance to neck blast (blast resistance - resistance or tolerance) qtaro-qtl:Relative germination r…
	3336422	154461108	0.0220007	5	3336395	154461081	0.0195976	0.971518	0.990383	3237511 - 3368033	130.523kb	18	chr05[3320155-3597128] - qtaro-qtl:Rooting depth (root - morphological trait)
	3336422	154461108	0.0220007	5	3336417	154461103	0.0229786	0.984026	1
	3336422	154461108	0.0220007	5	3336422	154461108	0.0220007	1	1
	3336417	154461103	0.0229786	5	3336395	154461081	0.0195976	0.990732	1
	3336417	154461103	0.0229786	5	3336417	154461103	0.0229786	1	1
	3336417	154461103	0.0229786	5	3336422	154461108	0.0220007	0.984026	1
	3336395	154461081	0.0195976	5	3336395	154461081	0.0195976	1	1
	3336395	154461081	0.0195976	5	3336417	154461103	0.0229786	0.990732	1
	3336395	154461081	0.0195976	5	3336422	154461108	0.0220007	0.971518	0.990383
4	32927447	148549439	0.0368797	4	32927410	148549402	0.0188362	0.642265	1	32927410- 32927811	0.402kb	intergenic	pss4.1 chr04[25316661-33033092] - qtaro-qtl:Percent seed set (source activity - physiological trait) chr04[32246485-33717911] - qtaro-qtl:Rooting depth (root - morphological trait) rfw4a chr04[25626203-33083265] - qtaro-qtl:Root fresh weight (drought tolerance - resistance or tolerance) qSN-4b chr04[31356068-33083265] - qtaro-qtl:Spikelet number per panicle (drought tolerance - resistance or tole…
	32927447	148549439	0.0368797	4	32927438	148549430	0.0350404	0.989893	1
	32927447	148549439	0.0368797	4	32927447	148549439	0.0368797	1	1
	32927447	148549439	0.0368797	4	32927798	148549790	0.0196995	0.533548	0.963739
	32927447	148549439	0.0368797	4	32927799	148549791	0.0196864	0.52803	0.963714
	32927447	148549439	0.0368797	4	32927802	148549794	0.0172987	0.461106	0.968949
	32927447	148549439	0.0368797	4	32927811	148549803	0.0339905	0.67244	0.840628
	24327019	139949011	0.0122741	4	24327011	139949003	0.0128074	0.916852	1	24311442 - 24331015	19.574kb	4	chr04[19921036-29158662] - qtaro-qtl:Boron tolerance (other soil stress tolerance - resistance or tolerance) qChla4-1 chr04[22859833-27441315] - qtaro-qtl:Chlorophyll a (shoot/seedling -
	24327019	139949011	0.0122741	4	24327019	139949011	0.0122741	1	1
	24327011	139949003	0.0128074	4	24327011	139949003	0.0128074	1	1
	24327011	139949003	0.0128074	4	24327019	139949011	0.0122741	0.916852	1
2	13633461	56904384	0.123629	2	13633461	56904384	0.123629	1	1			?	qSS-2 chr02[12245463-26758298] - qtaro-qtl:Spikelet fertility (sterility - physiological trait) qPH-2 chr02[5263536-30654749] - qtaro-qtl:Plant height (dwarf - morphological trait) np2.2 chr02[11418741-21658842] - qtaro-qtl:Number of panicles per plant (culm/leaf - morphological trait) d50 chr02[13202780-17226219] - qtaro-qtl:Dwarf (dwarf - morphological trait) chr02[5263536-18269395] - qtaro-qtl…
	826898	44097821	0.0168196	2	826877	44097800	0.0177051	0.968244	1	826877- 826898	0.022kb	1	no qtl
	826898	44097821	0.0168196	2	826878	44097801	0.0180027	0.94867	1
	826898	44097821	0.0168196	2	826898	44097821	0.0168196	1	1
	826878	44097801	0.0180027	2	826877	44097800	0.0177051	0.97045	0.990017
	826878	44097801	0.0180027	2	826878	44097801	0.0180027	1	1
	826878	44097801	0.0180027	2	826898	44097821	0.0168196	0.94867	1
	826877	44097800	0.0177051	2	826877	44097800	0.0177051	1	1
	826877	44097800	0.0177051	2	826878	44097801	0.0180027	0.97045	0.990017
	826877	44097800	0.0177051	2	826898	44097821	0.0168196	0.968244	1
	23528816	66799739	0.0144804	2	23528786	66799709	0.0170184	0.974968	1	23459713- 23544069	84.357kb	17	qGRH-2 chr02[23191143-31166188] - qtaro-qtl:Resistance to green rice leafhopper (GRH) (insect resistance - resistance or tolerance) yld2.1 chr02[21658702-26758298] - qtaro-qtl:Plot yield (seed - morphological trait) qSS-2 chr02[12245463-26758298] - qtaro-qtl:Spikelet fertility (sterility - physiological trait) qSB-2 chr02[23457248-30711734] - qtaro-qtl:Resistance to sheath blight (SB) disease (sh…
	23528816	66799739	0.0144804	2	23528816	66799739	0.0144804	1	1
	23528786	66799709	0.0170184	2	23528786	66799709	0.0170184	1	1
	23528786	66799709	0.0170184	2	23528816	66799739	0.0144804	0.974968	1
8	1091600	243121128	0.017424	8	1091600	243121128	0.017424	1	1	1036295-1098042	61.748 kb	12	chr08[522421-2114959] - qtaro-qtl:Relative spikelet fertility (RSF) (drought tolerance - resistance or tolerance) qPL8 chr08[360155-4446617] - qtaro-qtl:Panicle length (panicle/fl
	1128779	243158307	0.0147758	8	1128408	243157936	0.0123588	0.886193	0.984399	1106868 -1132968	26.101 kb	6
	1128779	243158307	0.0147758	8	1128779	243158307	0.0147758	1	1
													15
